# Supplementary material for: The second messenger signaling molecule cyclic di-AMP drives developmental cycle progression in Chlamydia trachomatis
Source: eLife. 2025 Sep 10;14:RP104240. doi: 10.7554/eLife.104240 (PMC12422730; doi:10.7554/eLife.104240)
Supplement: Supplementary file 2. [file elife-104240-supp2.xlsx]

## Sheet: Overview
RNA sequencing results for the dacAop overexpression (OE) strain and the dacA knockdown (KD) strain
Highlighted data were significantly different as compared to the uninduced control for the respective strain

## Sheet: dacAop OE
Name	Chromosome	Region	Max group mean	Log₂ fold change	Fold change	P-value	FDR p-value	Biotype	Gene ID
hemB	Chromosome	1..1017	347.238	-0.0564596	-1.03991	0.828269	0.928287	protein_coding	CTL0001
nqrA	Chromosome	complement(1043..2440)	922.874	-0.0192463	-1.01343	0.897375	0.946144	protein_coding	CTL0002
CTL0003	Chromosome	complement(2462..2896)	268.69	0.801234	1.74259	0.0974796	0.25322	protein_coding	CTL0003
greA	Chromosome	3010..5157	1023.68	-0.0744548	-1.05296	0.547342	0.754925	protein_coding	CTL0004
aspC_1	Chromosome	5345..6547	1018.65	-0.0673635	-1.0478	0.662022	0.818116	protein_coding	CTL0005
CTL0006	Chromosome	6522..7532	281.211	-0.169673	-1.1248	0.580418	0.769572	protein_coding	CTL0006
recB	Chromosome	complement(7548..10628)	86.4064	0.5533	1.46744	0.113088	0.283037	protein_coding	CTL0007
recC	Chromosome	complement(10630..13650)	49.8877	-0.0262757	-1.01838	0.946634	0.971718	protein_coding	CTL0008
CTL0009	Chromosome	13663..15342	1180.36	-0.518006	-1.43197	0.000190332	0.00182351	protein_coding	CTL0009
CTL0010	Chromosome	complement(15362..16177)	366.842	0.765793	1.7003	0.0140889	0.0603518	protein_coding	CTL0010
topA	Chromosome	17072..19645	359.334	-0.0601435	-1.04257	0.729362	0.865328	protein_coding	CTL0011
CTL0012	Chromosome	complement(19675..20679)	599.018	-0.688152	-1.61122	0.00501438	0.0267534	protein_coding	CTL0012
CTL0013	Chromosome	complement(20658..20954)	949.787	-0.779545	-1.71659	0.0240757	0.090896	protein_coding	CTL0013
CTL0014	Chromosome	21059..22438	731.238	-0.148534	-1.10844	0.443615	0.664305	protein_coding	CTL0014
CTL0015	Chromosome	22438..23016	458.623	-0.944504	-1.92453	0.0121462	0.0541114	protein_coding	CTL0015
CTL0016	Chromosome	23007..24281	494.534	-0.704898	-1.63003	0.00941071	0.0446007	protein_coding	CTL0016
CTL0017	Chromosome	24284..24820	175.054	0.094394	1.06762	0.848908	0.931871	protein_coding	CTL0017
recA	Chromosome	25080..26138	1004.94	-0.103328	-1.07425	0.567677	0.764049	protein_coding	CTL0018
CTL0019	Chromosome	26424..28250	208.353	-0.348597	-1.27332	0.204899	0.41777	protein_coding	CTL0019
recD_1	Chromosome	28247..29737	249.214	0.121873	1.08815	0.651033	0.813242	protein_coding	CTL0020
CTL0021	Chromosome	29803..29982	171.003	2.0989	4.28384	0.0675954	0.197467	protein_coding	CTL0021
CTL0022	Chromosome	complement(30083..30802)	365.254	-0.135591	-1.09854	0.659597	0.816251	protein_coding	CTL0022
CTL0023	Chromosome	complement(30811..31299)	451.963	0.337972	1.26398	0.390755	0.612754	protein_coding	CTL0023
kdsA	Chromosome	complement(31296..32105)	1433.9	0.2908	1.22332	0.0664369	0.194721	protein_coding	CTL0024
CTL0025	Chromosome	32591..32884	639.967	0.423509	1.34119	0.251221	0.482442	protein_coding	CTL0025
CTL0026	Chromosome	32884..33201	237.631	0.439564	1.35619	0.468541	0.688894	protein_coding	CTL0026
sfhB	Chromosome	33283..34290	218.57	0.339525	1.26534	0.352054	0.575424	protein_coding	CTL0027
CTL0028	Chromosome	34390..34626	439.327	1.56367	2.95606	0.0148754	0.0628149	protein_coding	CTL0028
gyrA2	Chromosome	complement(34765..36237)	151.073	0.317241	1.24595	0.347857	0.572903	protein_coding	CTL0029
gyrB	Chromosome	complement(36252..38069)	178.952	-0.231618	-1.17415	0.428298	0.650664	protein_coding	CTL0030
hemA	Chromosome	38449..39456	313.75	0.0396804	1.02789	0.884942	0.946144	protein_coding	CTL0031
sycE	Chromosome	40168..40569	601.156	0.791721	1.73114	0.0200826	0.0791752	protein_coding	CTL0032
CTL0033	Chromosome	40573..43062	1520.24	0.768885	1.70395	1.07548e-12	3.54908e-11	protein_coding	CTL0033
CTL0034	Chromosome	43106..43357	1571.92	0.808581	1.75149	0.00325717	0.0198249	protein_coding	CTL0034
CTL0035	Chromosome	43384..43635	1093.24	0.140138	1.10201	0.638355	0.809197	protein_coding	CTL0035
CTL0036	Chromosome	43654..44103	1691.56	1.1302	2.18889	2.07732e-07	3.85602e-06	protein_coding	CTL0036
CTL0037	Chromosome	44123..44794	2062.41	0.74779	1.67922	1.56427e-06	2.58104e-05	protein_coding	CTL0037
sctN	Chromosome	44796..46124	812.486	0.83992	1.78995	3.81377e-06	5.85874e-05	protein_coding	CTL0038
CTL0039	Chromosome	46147..46653	258.978	0.637972	1.55614	0.168341	0.360146	protein_coding	CTL0039
CTL0040	Chromosome	46657..47508	1298.8	0.983285	1.97696	1.87846e-08	4.40449e-07	protein_coding	CTL0040
sctQ	Chromosome	47518..48639	709.802	0.950616	1.9327	2.10542e-06	3.34987e-05	protein_coding	CTL0041
pkn5	Chromosome	48774..50246	421.507	0.757683	1.69077	0.00101229	0.00812566	protein_coding	CTL0042
CTL0043	Chromosome	50243..53008	2055.58	0.837162	1.78653	4.98794e-18	2.46903e-16	protein_coding	CTL0043
aspC_2	Chromosome	complement(53322..54392)	151.337	1.81686	3.52314	0.00018772	0.00182351	protein_coding	CTL0044
CTL0045	Chromosome	complement(54382..54903)	229.751	1.337	2.52626	0.0108228	0.0499645	protein_coding	CTL0045
rrf	Chromosome	complement(55274..55813)	3580.14	-0.455397	-1.37116	0.00138469	0.010217	protein_coding	CTL0046
pyrH	Chromosome	complement(55810..56547)	8419.81	-0.203807	-1.15173	0.0264472	0.0961816	protein_coding	CTL0047
tsf	Chromosome	complement(56560..57408)	7018.92	-0.396879	-1.31666	3.02021e-05	0.000390001	protein_coding	CTL0048
rpsB	Chromosome	complement(57405..58253)	8293.79	-0.246321	-1.18618	0.00604902	0.0306232	protein_coding	CTL0049
ompA	Chromosome	complement(58637..59821)	50949.3	0.361805	1.28503	1.59354e-07	3.02094e-06	protein_coding	CTL0050
pbpB	Chromosome	60428..63670	233.091	0.249864	1.18909	0.192696	0.400966	protein_coding	CTL0051
CTL0052	Chromosome	63734..64741	145.322	-0.343983	-1.26926	0.436853	0.656384	protein_coding	CTL0052
CTL0053	Chromosome	65083..66534	416.637	-0.239409	-1.18051	0.269227	0.504576	protein_coding	CTL0053
CTL0054	Chromosome	66537..67304	631.323	0.343387	1.26873	0.150125	0.335241	protein_coding	CTL0054
CTL0055	Chromosome	67308..68495	532.547	-0.449502	-1.36557	0.0437569	0.142811	protein_coding	CTL0055
sufS	Chromosome	68488..69693	502.399	0.10997	1.07921	0.597008	0.778099	protein_coding	CTL0056
parB	Chromosome	69829..70674	634.049	-0.0452175	-1.03184	0.832897	0.928842	protein_coding	CTL0057
dppF	Chromosome	complement(70666..71496)	590.495	-0.0984255	-1.0706	0.679929	0.834458	protein_coding	CTL0058
dppD	Chromosome	complement(71489..72454)	1449.06	-0.0363727	-1.02553	0.800807	0.911263	protein_coding	CTL0059
CTL0060	Chromosome	72615..73289	8624.81	-0.404747	-1.32386	2.42903e-05	0.000323024	protein_coding	CTL0060
CTL0061	Chromosome	73292..74572	1708.84	-0.099583	-1.07146	0.450331	0.670902	protein_coding	CTL0061
pgk	Chromosome	74711..75922	576.102	0.588269	1.50344	0.00404519	0.0229571	protein_coding	CTL0062
CTL0063	Chromosome	76182..77150	158.397	1.34449	2.53941	0.00410254	0.0229897	protein_coding	CTL0063
CTL0064	Chromosome	77201..78397	183.32	-0.319925	-1.24827	0.387821	0.611311	protein_coding	CTL0064
CTL0065	Chromosome	78483..79661	271.19	1.01082	2.01506	0.00115223	0.0088503	protein_coding	CTL0065
nth	Chromosome	complement(79658..80293)	55.3754	0.734094	1.66335	0.42255	0.644678	protein_coding	CTL0066
trmE	Chromosome	complement(80300..81634)	250.804	-0.559522	-1.47378	0.0721738	0.206112	protein_coding	CTL0067
psdD	Chromosome	81902..82807	295.967	0.259531	1.19709	0.43381	0.653066	protein_coding	CTL0068
CTL0069	Chromosome	82872..84197	997.737	-0.311352	-1.24087	0.0470886	0.152014	protein_coding	CTL0069
secA	Chromosome	84456..87365	1586.42	-0.0911689	-1.06523	0.350928	0.575424	protein_coding	CTL0070
CTL0071	Chromosome	complement(87459..87986)	2093.4	1.81119	3.50932	5.22876e-20	2.74048e-18	protein_coding	CTL0071
engA	Chromosome	complement(88063..89535)	708.988	-0.112689	-1.08124	0.565984	0.764049	protein_coding	CTL0072
pcnB_1	Chromosome	complement(89651..90883)	662.591	-0.0589696	-1.04172	0.746633	0.876482	protein_coding	CTL0073
clpX	Chromosome	complement(90898..92157)	2413.97	-0.219362	-1.16422	0.0720217	0.206112	protein_coding	CTL0074
clpP_1	Chromosome	complement(92167..92778)	3726.41	-0.286548	-1.21972	0.0222296	0.0857427	protein_coding	CTL0075
tig	Chromosome	complement(92945..94273)	4047.14	-0.486415	-1.40096	9.25024e-07	1.58499e-05	protein_coding	CTL0076
CTL0077	Chromosome	94632..98123	1735.54	0.356488	1.28031	0.000112959	0.0012126	protein_coding	CTL0077
mreB	Chromosome	98128..99228	1101.13	0.492208	1.4066	0.00684284	0.0331357	protein_coding	CTL0078
pckA	Chromosome	99225..101024	788.144	0.504968	1.41909	0.000709432	0.00599678	protein_coding	CTL0079
CTL0080	Chromosome	101136..103439	182.576	1.54436	2.91674	8.62839e-07	1.53758e-05	protein_coding	CTL0080
CTL0081	Chromosome	103466..104638	102.597	1.42952	2.69357	0.00566252	0.0293332	protein_coding	CTL0081
ompB	Chromosome	complement(104704..105726)	1962.63	1.45125	2.73445	3.81231e-23	2.6129e-21	protein_coding	CTL0082
gpdA	Chromosome	complement(105860..106864)	476.104	0.182989	1.13523	0.467177	0.688025	protein_coding	CTL0083
CTL0084	Chromosome	complement(106861..108228)	298.582	0.761387	1.69512	0.00416376	0.0230541	protein_coding	CTL0084
CTL0085	Chromosome	complement(108240..108605)	70.8361	1.22862	2.34342	0.27003	0.504576	protein_coding	CTL0085
fliI	Chromosome	complement(108598..109902)	27.517	1.56765	2.96422	0.0914301	0.246026	protein_coding	CTL0086
CTL0087	Chromosome	complement(109976..110500)	202.296	1.94827	3.85912	0.0184826	0.0738475	protein_coding	CTL0087
fliF	Chromosome	complement(110505..111509)	423.954	2.00261	4.00725	2.83707e-10	8.15429e-09	protein_coding	CTL0088
CTL0089	Chromosome	complement(111783..112565)	223.467	0.39658	1.31638	0.299385	0.52407	protein_coding	CTL0089
CTL0090	Chromosome	complement(112562..113716)	320.869	0.432379	1.34946	0.113432	0.283105	protein_coding	CTL0090
pgmA	Chromosome	complement(113671..114351)	853.874	0.571974	1.48656	0.0158421	0.066269	protein_coding	CTL0091
CTL0092	Chromosome	114646..115371	1023.81	-0.313358	-1.2426	0.1187	0.292159	protein_coding	CTL0092
CTL0093	Chromosome	115490..116014	177.342	-0.578137	-1.49292	0.287848	0.516042	protein_coding	CTL0093
birA	Chromosome	116041..116595	198.358	0.0622172	1.04407	0.906054	0.949758	protein_coding	CTL0094
CTL0095	Chromosome	complement(116602..117741)	210.151	-0.0404892	-1.02846	0.899421	0.946144	protein_coding	CTL0095
CTL0096	Chromosome	complement(117833..119812)	1040.5	0.244693	1.18484	0.0591679	0.178707	protein_coding	CTL0096
CTL0097	Chromosome	complement(119836..120582)	1012.65	-0.132751	-1.09638	0.489178	0.708359	protein_coding	CTL0097
serS	Chromosome	complement(120619..121905)	1161.57	-0.307148	-1.23726	0.0395038	0.133325	protein_coding	CTL0098
ribD	Chromosome	121947..123074	179.459	-0.016526	-1.01152	0.964212	0.978087	protein_coding	CTL0099
ribA	Chromosome	123184..124458	703.33	-0.397792	-1.31749	0.0457687	0.148291	protein_coding	CTL0100
ribH	Chromosome	124427..124900	348.381	0.288001	1.22095	0.492726	0.709379	protein_coding	CTL0101
CTL0102	Chromosome	complement(124951..126297)	757.784	0.206543	1.15392	0.242532	0.473895	protein_coding	CTL0102
CTL0103	Chromosome	126682..127347	2700.91	-0.00748355	-1.0052	0.959219	0.977876	protein_coding	CTL0103
dagA	Chromosome	127452..128819	965.168	0.119031	1.08601	0.422327	0.644678	protein_coding	CTL0104
CTL0105	Chromosome	128877..129329	837.712	0.159997	1.11728	0.530835	0.739022	protein_coding	CTL0105
CTL0106	Chromosome	complement(129338..129997)	254.656	-0.0837068	-1.05974	0.837886	0.930868	protein_coding	CTL0106
CTL0107	Chromosome	complement(129994..130782)	479.744	0.474445	1.38938	0.074912	0.210557	protein_coding	CTL0107
ftsK	Chromosome	complement(130786..133185)	414.848	0.503851	1.41799	0.0035666	0.0213549	protein_coding	CTL0108
dmpP	Chromosome	complement(139457..140752)	1129.63	0.450066	1.3661	0.00225281	0.0149795	protein_coding	CTL0109
CTL0110	Chromosome	complement(140895..141239)	1172.67	0.0339785	1.02383	0.902317	0.946955	protein_coding	CTL0110
CTL0111	Chromosome	complement(141344..142534)	216.525	0.270585	1.2063	0.429774	0.650664	protein_coding	CTL0111
hctA	Chromosome	complement(142722..143099)	4984.42	2.7438	6.6983	1.07069e-35	1.36283e-33	protein_coding	CTL0112
CTL0113	Chromosome	143495..145963	101.081	0.0642404	1.04553	0.835201	0.930206	protein_coding	CTL0113
hemG	Chromosome	complement(145955..147229)	259.682	0.0908631	1.06501	0.744323	0.876482	protein_coding	CTL0114
hemN_1	Chromosome	complement(147226..148599)	439.166	-0.492486	-1.40687	0.0317979	0.111543	protein_coding	CTL0115
hemE	Chromosome	complement(148572..149582)	401.746	-0.14332	-1.10444	0.583222	0.770995	protein_coding	CTL0116
mfd	Chromosome	complement(149595..152834)	702.463	-0.410055	-1.32874	0.0016	0.0114048	protein_coding	CTL0117
alaS	Chromosome	complement(152810..155437)	1170.63	-0.368623	-1.29112	0.00625247	0.0312975	protein_coding	CTL0118
tktB	Chromosome	161262..163262	1161.19	-0.119704	-1.08651	0.323697	0.544986	protein_coding	CTL0119
amn	Chromosome	complement(163259..164128)	384.717	0.80036	1.74154	0.00669573	0.0327796	protein_coding	CTL0120
efp_1	Chromosome	164384..164920	1433.07	-0.381034	-1.30228	0.0612055	0.182823	protein_coding	CTL0121
CTL0122	Chromosome	complement(164936..165160)	210.67	-0.68938	-1.61259	0.413425	0.635106	protein_coding	CTL0122
CTL0123	Chromosome	complement(165207..166079)	255.864	0.41721	1.33534	0.261833	0.496368	protein_coding	CTL0123
groEL	Chromosome	complement(166160..167698)	251.985	0.611065	1.52739	0.0202613	0.0795278	protein_coding	CTL0124
murF	Chromosome	168146..169498	369.465	-0.00936544	-1.00651	0.96792	0.978087	protein_coding	CTL0125
mraY	Chromosome	169644..170654	195.154	0.104469	1.0751	0.772012	0.897134	protein_coding	CTL0126
murD	Chromosome	170666..171916	910.932	0.338982	1.26486	0.0922251	0.246026	protein_coding	CTL0127
nlpD	Chromosome	171913..172650	1273.96	-0.006459	-1.00449	0.970441	0.978087	protein_coding	CTL0128
ftsW	Chromosome	172666..173823	855	0.42596	1.34347	0.0136166	0.0588952	protein_coding	CTL0129
murG	Chromosome	173732..174790	196.913	0.0244307	1.01708	0.942627	0.96872	protein_coding	CTL0130
murC	Chromosome	174795..177206	648.663	-0.15432	-1.1129	0.277443	0.510748	protein_coding	CTL0131
CTL0132	Chromosome	complement(177243..177662)	2768.67	-0.481444	-1.39614	0.00443977	0.0244187	protein_coding	CTL0132
CTL0133	Chromosome	complement(177820..178626)	135.901	0.880371	1.84085	0.0928059	0.246332	protein_coding	CTL0133
rbsV	Chromosome	178780..179112	321.01	0.53451	1.44845	0.285488	0.512843	protein_coding	CTL0134
miaA	Chromosome	179116..180135	312.097	0.100934	1.07247	0.711328	0.856477	protein_coding	CTL0135
CTL0136	Chromosome	complement(180140..181192)	212.828	-0.291653	-1.22404	0.395333	0.61607	protein_coding	CTL0136
CTL0137	Chromosome	181282..182964	844.354	-0.25992	-1.19741	0.0872906	0.240049	protein_coding	CTL0137
CTL0138	Chromosome	183418..183777	2365.13	0.10965	1.07897	0.540262	0.748636	protein_coding	CTL0138
fabF	Chromosome	183788..185044	2418.93	0.0640246	1.04538	0.55924	0.758662	protein_coding	CTL0139
CTL0140	Chromosome	185041..185493	1287.93	0.166646	1.12245	0.431031	0.650931	protein_coding	CTL0140
ppa	Chromosome	complement(185574..186203)	1319.78	-0.478712	-1.3935	0.0142121	0.0605883	protein_coding	CTL0141
ldh	Chromosome	186451..187491	2343.19	-0.34167	-1.26722	0.00681569	0.0331357	protein_coding	CTL0142
cysQ	Chromosome	complement(187457..188485)	126.85	-0.714394	-1.64079	0.139744	0.321737	protein_coding	CTL0143
CTL0144	Chromosome	188783..189544	1654.92	-0.0693594	-1.04925	0.64659	0.812869	protein_coding	CTL0144
aas	Chromosome	189552..191165	1091.21	-0.166252	-1.12214	0.27877	0.511078	protein_coding	CTL0145
bioF	Chromosome	191208..192341	647.892	-0.0144938	-1.0101	0.938624	0.96872	protein_coding	CTL0146
priA	Chromosome	complement(192260..194521)	116.766	0.882092	1.84305	0.0116237	0.0528405	protein_coding	CTL0147
CTL0148	Chromosome	complement(194476..195165)	65.4762	-4.65307	-25.1602	0.145726	0.328713	protein_coding	CTL0148
CTL0149	Chromosome	195321..195815	793.799	1.03769	2.05294	0.000527701	0.00460963	protein_coding	CTL0149
lysS	Chromosome	196047..197627	689.103	-0.176829	-1.1304	0.28518	0.512843	protein_coding	CTL0150
cysS	Chromosome	complement(197624..199117)	457.985	0.0578301	1.0409	0.766824	0.893189	protein_coding	CTL0151
CTL0152	Chromosome	199370..200419	3225.13	1.07484	2.10649	4.16963e-14	1.61528e-12	protein_coding	CTL0152
rnpA_1	Chromosome	complement(200497..200859)	2017.9	-0.652113	-1.57147	0.00261326	0.016667	protein_coding	CTL0153
rnpA_2	Chromosome	complement(200872..201009)	1318.83	-0.672497	-1.59383	0.168553	0.360146	protein_coding	CTL0153A
rpmJ	Chromosome	201486..201623	11446.8	-0.517146	-1.43112	0.000718395	0.00599678	protein_coding	CTL0154
rpsN	Chromosome	201647..201952	2985.08	-0.446671	-1.36289	0.0283017	0.101681	protein_coding	CTL0155
CTL0156	Chromosome	complement(201986..202486)	316.315	0.402607	1.32189	0.333831	0.556374	protein_coding	CTL0156
CTL0157	Chromosome	complement(202608..202859)	58.3189	0.331149	1.25802	0.779907	0.8978	protein_coding	CTL0157
CTL0158	Chromosome	203139..203633	690.462	0.210944	1.15745	0.430125	0.650664	protein_coding	CTL0158
uvrC	Chromosome	complement(203679..205418)	133.308	1.00603	2.00838	0.00651214	0.0321844	protein_coding	CTL0159
mutS	Chromosome	complement(205500..207962)	758.491	0.259139	1.19676	0.0511749	0.161119	protein_coding	CTL0160
dnaG	Chromosome	208295..210082	253.26	0.850172	1.80272	0.00105862	0.00834718	protein_coding	CTL0162
CTL0163	Chromosome	210167..210454	102.058	1.6197	3.0731	0.120314	0.292333	protein_coding	CTL0163
CTL0164	Chromosome	210580..211071	2650.82	-0.187173	-1.13853	0.21923	0.441931	protein_coding	CTL0164
glyQ	Chromosome	complement(211154..214165)	775.003	-0.492167	-1.40656	0.000165691	0.00169691	protein_coding	CTL0165
pgsA_1	Chromosome	214619..215227	597.442	-0.112262	-1.08092	0.667871	0.824201	protein_coding	CTL0166
glgA	Chromosome	complement(215234..216658)	3467.09	3.26012	9.5806	2.17236e-79	6.45192e-77	protein_coding	CTL0167
rplY	Chromosome	217235..217792	3881.78	-0.400013	-1.31952	0.00375869	0.0217638	protein_coding	CTL0168
pth	Chromosome	217800..218339	1708.75	-0.638013	-1.55618	0.00109576	0.00848978	protein_coding	CTL0169
rpsF	Chromosome	218477..218815	16168.9	-0.336261	-1.26248	0.000490752	0.00432931	protein_coding	CTL0170
rpsR	Chromosome	218832..219077	2294.08	-0.384441	-1.30535	0.0935562	0.24711	protein_coding	CTL0171
rplI	Chromosome	219098..219601	5037.55	-0.348205	-1.27298	0.00470109	0.0253859	protein_coding	CTL0172
ispE	Chromosome	219665..220531	208.282	-0.235963	-1.17769	0.537944	0.746585	protein_coding	CTL0173
CTL0174	Chromosome	complement(220834..222186)	480.406	1.04449	2.06263	3.90972e-06	5.90433e-05	protein_coding	CTL0174
ptr	Chromosome	complement(222365..225235)	1272.76	0.0680369	1.04829	0.512457	0.727833	protein_coding	CTL0175
plsB	Chromosome	complement(225287..226288)	1174.08	-0.2555	-1.19375	0.114295	0.28446	protein_coding	CTL0176
cafE	Chromosome	complement(226301..227839)	1983.64	-0.0701959	-1.04986	0.522686	0.735723	protein_coding	CTL0177
CTL0178	Chromosome	228403..228723	563.223	0.0937701	1.06716	0.799858	0.911263	protein_coding	CTL0178
CTL0179	Chromosome	228663..228989	1000.2	-0.455883	-1.37162	0.128809	0.303254	protein_coding	CTL0179
rpmF	Chromosome	228973..229152	2414.78	0.147158	1.10739	0.542628	0.750747	protein_coding	CTL0181
plsX	Chromosome	229174..230139	926.021	-0.319727	-1.24809	0.0849488	0.23506	protein_coding	CTL0182
pmpD	Chromosome	230359..234951	1580.13	-0.228472	-1.17159	0.010153	0.0476125	protein_coding	CTL0183
CTL0184	Chromosome	235152..235946	893.683	-0.288634	-1.22148	0.174976	0.370318	protein_coding	CTL0184
CTL0185	Chromosome	complement(236030..236329)	0	#N/A	#N/A	#N/A	#N/A	protein_coding	CTL0185
CTL0186	Chromosome	complement(236350..236712)	85.5513	1.26077	2.39623	0.199377	0.411216	protein_coding	CTL0186
CTL0187	Chromosome	236957..238333	174.903	0.486128	1.40068	0.167289	0.360035	protein_coding	CTL0187
glmS	Chromosome	238344..240164	1106.93	-0.15038	-1.10986	0.238704	0.470542	protein_coding	CTL0188
tyrP	Chromosome	240267..241463	844.536	-0.22679	-1.17023	0.275656	0.508508	protein_coding	CTL0189
CTL0190	Chromosome	241646..242839	1709.18	-0.0814233	-1.05806	0.528507	0.738139	protein_coding	CTL0190
CTL0191	Chromosome	242881..243597	1559.59	-0.15263	-1.11159	0.348898	0.573558	protein_coding	CTL0191
ftsY	Chromosome	complement(243695..244549)	885.306	-0.160254	-1.11748	0.400471	0.620555	protein_coding	CTL0192
sucC	Chromosome	244619..245779	318.619	2.07401	4.21056	5.2669e-09	1.30356e-07	protein_coding	CTL0193
sucD	Chromosome	245794..246669	272.542	0.977775	1.96943	0.0242205	0.0910568	protein_coding	CTL0194
htrA	Chromosome	246808..248301	675.157	0.267129	1.20341	0.121278	0.292843	protein_coding	CTL0195
CTL0196	Chromosome	248502..251426	800.235	0.138002	1.10038	0.251065	0.482442	protein_coding	CTL0196
rmuC	Chromosome	complement(251440..252723)	471.881	-0.40665	-1.3256	0.0732972	0.207226	protein_coding	CTL0197
pssA	Chromosome	complement(252727..253518)	719.33	0.0596495	1.04221	0.77989	0.8978	protein_coding	CTL0198
nrdA	Chromosome	254153..257296	1125.2	0.436831	1.35363	5.10635e-05	0.000614832	protein_coding	CTL0199
nrdB	Chromosome	257334..258374	1335.81	-0.0669497	-1.0475	0.646828	0.812869	protein_coding	CTL0200
trmB	Chromosome	258634..259308	231.906	0.850011	1.80251	0.0724377	0.206204	protein_coding	CTL0201
CTL0202	Chromosome	259424..260008	55.3269	-0.476533	-1.3914	0.606448	0.786355	protein_coding	CTL0202
murB	Chromosome	complement(260005..260880)	72.1731	0.193417	1.14347	0.764077	0.892258	protein_coding	CTL0203
nusB	Chromosome	complement(261013..261519)	519.33	0.0850158	1.0607	0.790365	0.903586	protein_coding	CTL0204
infC	Chromosome	261951..262511	6718.3	-0.416321	-1.33452	0.000125608	0.00131667	protein_coding	CTL0205
rpmI	Chromosome	262498..262683	2190.41	-0.448337	-1.36447	0.100477	0.257997	protein_coding	CTL0206
rplT	Chromosome	262702..263073	3839.61	-0.30605	-1.23632	0.0428299	0.141032	protein_coding	CTL0207
pheS	Chromosome	263080..264108	3691.63	-0.30807	-1.23805	0.00391579	0.0223652	protein_coding	CTL0208
CTL0209	Chromosome	264419..266395	132.896	0.705737	1.63098	0.0716206	0.205851	protein_coding	CTL0209
CTL0210	Chromosome	complement(266392..267492)	209.699	-0.249771	-1.18902	0.451033	0.670902	protein_coding	CTL0210
CTL0211	Chromosome	complement(267495..268559)	264.543	0.0624778	1.04426	0.830604	0.928842	protein_coding	CTL0211
tilS	Chromosome	268657..269622	276.725	0.170262	1.12526	0.574398	0.767895	protein_coding	CTL0212
ftsH	Chromosome	269783..272524	1170.02	0.401131	1.32054	0.00271205	0.0171379	protein_coding	CTL0213
pnp	Chromosome	complement(272739..274826)	2371.73	-0.122786	-1.08884	0.20337	0.415603	protein_coding	CTL0214
rpsO	Chromosome	complement(274855..275124)	8932.14	0.0396715	1.02788	0.740238	0.874124	protein_coding	CTL0215
CTL0216	Chromosome	275350..275841	95.2538	1.08923	2.12761	0.171618	0.364944	protein_coding	CTL0216
CTL0217	Chromosome	275873..276091	45.9766	-2.69575	-6.47892	0.403914	0.623721	protein_coding	CTL0217
CTL0218	Chromosome	complement(276063..276767)	249.927	-0.45974	-1.37529	0.272466	0.505764	protein_coding	CTL0218
CTL0219	Chromosome	complement(276902..277420)	59.3075	4.33585	20.1939	0.037942	0.128541	protein_coding	CTL0219
CTL0220	Chromosome	complement(277433..277939)	51.1361	1.22831	2.34292	0.270127	0.504576	protein_coding	CTL0220
CTL0221	Chromosome	complement(277967..278446)	27.1541	0.690044	1.61333	0.577429	0.767895	protein_coding	CTL0221
CTL0222	Chromosome	278763..278951	1343.79	-0.332502	-1.2592	0.303863	0.526206	protein_coding	CTL0222
CTL0223	Chromosome	278970..280187	877.518	-0.113411	-1.08178	0.486584	0.706101	protein_coding	CTL0223
map	Chromosome	complement(280144..281019)	971.157	-0.0946249	-1.06779	0.59543	0.778099	protein_coding	CTL0224
CTL0225	Chromosome	complement(281052..281693)	907.258	-0.224908	-1.1687	0.306624	0.528437	protein_coding	CTL0225
CTL0226	Chromosome	complement(281710..282309)	2433.79	-0.48424	-1.39885	0.00178723	0.0124408	protein_coding	CTL0226
CTL0227	Chromosome	complement(282504..284273)	540.418	0.14715	1.10738	0.39131	0.612754	protein_coding	CTL0227
CTL0231	Chromosome	complement(285800..287503)	601.394	-0.00174872	-1.00121	0.993271	0.994387	protein_coding	CTL0231
CTL0231A	Chromosome	complement(287734..287895)	0	#N/A	#N/A	#N/A	#N/A	protein_coding	CTL0231A
CTL0231B	Chromosome	complement(287935..288144)	77.8988	3.40693	10.6069	0.120358	0.292333	protein_coding	CTL0231B
CTL0232	Chromosome	288258..289523	461.302	0.278412	1.21286	0.241872	0.473643	protein_coding	CTL0232
cpa	Chromosome	289633..291438	3146.78	-0.0160098	-1.01116	0.861839	0.937772	protein_coding	CTL0233
ispH	Chromosome	291533..292456	5691.23	-0.355028	-1.27901	0.000286253	0.00262939	protein_coding	CTL0234
copD2	Chromosome	complement(292508..293989)	206.155	-0.315235	-1.24421	0.291552	0.518508	protein_coding	CTL0235
copB2	Chromosome	complement(294001..295521)	184.631	-0.292687	-1.22492	0.343032	0.568107	protein_coding	CTL0236
lcrH	Chromosome	complement(295549..296145)	336.057	0.130007	1.0943	0.72071	0.860795	protein_coding	CTL0237
CTL0238	Chromosome	complement(296067..297515)	1135.78	-0.116572	-1.08416	0.420636	0.643963	protein_coding	CTL0238
xerD	Chromosome	complement(298375..299277)	197.79	-0.166639	-1.12244	0.677199	0.832254	protein_coding	CTL0243
CTL0244	Chromosome	299525..300514	377.515	-0.339571	-1.26538	0.222785	0.445071	protein_coding	CTL0244
glgB	Chromosome	300529..302745	837.658	-0.0184809	-1.01289	0.895018	0.946144	protein_coding	CTL0245
CTL0246	Chromosome	complement(302756..303775)	192.341	0.514454	1.42845	0.158037	0.347681	protein_coding	CTL0246
CTL0247	Chromosome	complement(303998..305203)	557.235	0.0288695	1.02021	0.890121	0.946144	protein_coding	CTL0247
pmpE	Chromosome	complement(305380..308277)	633.538	0.992533	1.98968	4.26481e-12	1.31033e-10	protein_coding	CTL0248
pmpF	Chromosome	complement(308280..311378)	1151.34	1.59917	3.02969	1.16061e-38	1.72351e-36	protein_coding	CTL0249
pmpG	Chromosome	311543..314581	1697.14	1.02206	2.03081	4.88778e-24	3.9591e-22	protein_coding	CTL0250
pmpH	Chromosome	314612..317632	1611.79	0.981511	1.97453	8.46741e-22	5.3889e-20	protein_coding	CTL0251
CTL0252	Chromosome	318047..318643	76.4136	0.417998	1.33607	0.646139	0.812869	protein_coding	CTL0252
pmpI	Chromosome	complement(318738..321374)	1592.07	0.0968298	1.06942	0.334074	0.556374	protein_coding	CTL0254
CTL0255	Chromosome	321649..323421	421.04	2.90381	7.48401	2.92561e-20	1.6292e-18	protein_coding	CTL0255
CTL0256	Chromosome	complement(323566..323838)	2693.74	1.44258	2.71806	1.46951e-09	3.85097e-08	protein_coding	CTL0256
gatC	Chromosome	324039..324341	1825.52	-0.596529	-1.51207	0.0360015	0.123374	protein_coding	CTL0257
gatA	Chromosome	324353..325828	2132.49	-0.231669	-1.17419	0.0493075	0.156345	protein_coding	CTL0258
gatB	Chromosome	325830..327296	2218.3	-0.124911	-1.09044	0.25089	0.482442	protein_coding	CTL0259
CTL0260	Chromosome	complement(327395..328486)	223.145	-0.502662	-1.41683	0.162441	0.354743	protein_coding	CTL0260
CTL0261	Chromosome	complement(328614..329183)	90.7359	0.542847	1.45684	0.537394	0.746585	protein_coding	CTL0261
CTL0262	Chromosome	329497..330447	957.646	-0.176373	-1.13004	0.369315	0.59306	protein_coding	CTL0262
rnhC	Chromosome	complement(330463..331365)	181.141	-0.242097	-1.18271	0.551253	0.756804	protein_coding	CTL0263
CTL0264	Chromosome	331621..332052	480.462	1.02445	2.03419	0.00878557	0.0423132	protein_coding	CTL0264
htrB	Chromosome	complement(332039..333406)	235.035	0.483272	1.39791	0.100019	0.257564	protein_coding	CTL0265
CTL0266	Chromosome	complement(333538..334794)	17790.1	2.08655	4.24732	9.53984e-151	4.25e-148	protein_coding	CTL0266
CTL0267	Chromosome	complement(334791..335585)	26531.1	3.62895	12.3715	0	0	protein_coding	CTL0267
cydA	Chromosome	335860..337200	1281.45	0.139646	1.10163	0.311088	0.532014	protein_coding	CTL0268
cydB	Chromosome	337212..338273	692.601	0.188893	1.13989	0.319969	0.542	protein_coding	CTL0269
CTL0270	Chromosome	complement(338371..339675)	276.344	0.627647	1.54504	0.0247377	0.0922228	protein_coding	CTL0270
CTL0271	Chromosome	339884..340612	1541.5	0.137157	1.09974	0.38555	0.610005	protein_coding	CTL0271
CTL0272	Chromosome	340798..342099	1903.18	0.258071	1.19588	0.0371418	0.126794	protein_coding	CTL0272
CTL0273	Chromosome	complement(342161..342634)	578.328	0.0856535	1.06117	0.772753	0.897134	protein_coding	CTL0273
ileS	Chromosome	343680..346790	896.872	-0.196627	-1.14602	0.221575	0.443648	protein_coding	CTL0274
lepB	Chromosome	complement(346848..348734)	614.074	-0.403119	-1.32236	0.0161409	0.0672035	protein_coding	CTL0275
CTL0276	Chromosome	complement(348920..349663)	176.481	0.799766	1.74082	0.0955944	0.250514	protein_coding	CTL0276
rpmE	Chromosome	349739..350065	2045.83	-0.309669	-1.23942	0.138705	0.320171	protein_coding	CTL0277
prfA	Chromosome	350253..351332	753.843	0.115746	1.08354	0.52675	0.738139	protein_coding	CTL0278
CTL0279	Chromosome	351316..352188	379.593	-0.506137	-1.42024	0.0905716	0.246026	protein_coding	CTL0279
ffh	Chromosome	352185..353531	987.22	-0.128626	-1.09325	0.395502	0.61607	protein_coding	CTL0280
rpsP	Chromosome	353522..353872	2057.14	-0.44955	-1.36561	0.0315301	0.111041	protein_coding	CTL0281
trmD	Chromosome	353888..354946	1734.47	-0.589503	-1.50473	4.46881e-05	0.000560805	protein_coding	CTL0282
rplS	Chromosome	354972..355337	2051.61	-0.571934	-1.48652	0.0103005	0.0480508	protein_coding	CTL0283
rnhB	Chromosome	355401..356054	1403.59	-0.537745	-1.4517	0.00516873	0.0272505	protein_coding	CTL0284
gmk	Chromosome	356045..356662	1004.44	-0.140668	-1.10242	0.499942	0.712718	protein_coding	CTL0285
CTL0286	Chromosome	356655..356957	554.242	-0.408183	-1.32701	0.322769	0.544672	protein_coding	CTL0286
metG	Chromosome	356957..358609	1296	-0.32419	-1.25196	0.0119773	0.0536271	protein_coding	CTL0287
recD_2	Chromosome	complement(358748..360988)	320.357	-0.435785	-1.35265	0.0484983	0.154882	protein_coding	CTL0288
CTL0289	Chromosome	complement(361236..362216)	771.828	-0.00708267	-1.00492	0.969455	0.978087	protein_coding	CTL0289
CTL0290	Chromosome	362599..363372	285.123	-0.194913	-1.14466	0.572993	0.767895	protein_coding	CTL0290
CTL0291	Chromosome	complement(363337..364494)	15.1002	-0.195449	-1.14508	0.861993	0.937772	protein_coding	CTL0291
CTL0293	Chromosome	complement(365040..365384)	227.136	-0.564503	-1.47888	0.352617	0.575424	protein_coding	CTL0293
dcd	Chromosome	complement(365406..365978)	995.655	-0.380897	-1.30215	0.0939851	0.24711	protein_coding	CTL0294
CTL0295	Chromosome	366065..366217	0	#N/A	#N/A	#N/A	#N/A	protein_coding	CTL0295
ruvB	Chromosome	366259..367263	478.169	0.0196577	1.01372	0.940871	0.96872	protein_coding	CTL0296
CTL0297	Chromosome	367265..368077	1401.85	-0.0821898	-1.05862	0.607197	0.786355	protein_coding	CTL0297
CTL0298	Chromosome	complement(368138..370138)	541.294	0.571988	1.48657	0.000720152	0.00599678	protein_coding	CTL0298
CTL0299	Chromosome	complement(370259..370762)	3961.66	0.179289	1.13233	0.230435	0.457278	protein_coding	CTL0299
ssb	Chromosome	371228..371701	678.171	-0.0292982	-1.02052	0.914393	0.95445	protein_coding	CTL0300
CTL0301	Chromosome	372044..373543	1788.41	0.360435	1.28381	0.00366167	0.0216063	protein_coding	CTL0301
hct2	Chromosome	373681..374352	248.207	1.81747	3.52463	0.000186835	0.00182351	protein_coding	CTL0302
CTL0303	Chromosome	374507..375451	192.084	-0.745412	-1.67645	0.0920258	0.246026	protein_coding	CTL0303
CTL0304	Chromosome	375546..376259	331.547	-0.587119	-1.50224	0.146608	0.329023	protein_coding	CTL0304
CTL0305	Chromosome	376350..377822	596.102	3.21076	9.2584	4.90169e-27	4.36741e-25	protein_coding	CTL0305
CTL0306	Chromosome	complement(377881..379548)	133.58	3.04172	8.2347	9.47359e-08	1.9184e-06	protein_coding	CTL0306
CTL0307	Chromosome	complement(379584..381275)	193.468	3.08605	8.49171	5.29079e-11	1.57137e-09	protein_coding	CTL0307
hemN_2	Chromosome	complement(381336..382466)	216.371	0.618662	1.53545	0.0734346	0.207226	protein_coding	CTL0308
CTL0309	Chromosome	complement(382456..382902)	573.197	0.117537	1.08488	0.717405	0.85915	protein_coding	CTL0309
sucA	Chromosome	383234..385945	232.669	0.931969	1.90788	0.000421638	0.0037568	protein_coding	CTL0310
sucB_1	Chromosome	385949..387046	155.315	1.11182	2.16118	0.00988682	0.0466093	protein_coding	CTL0311
CTL0312	Chromosome	complement(387075..387806)	99.8469	-0.276345	-1.21112	0.656252	0.813242	protein_coding	CTL0312
gcpE	Chromosome	complement(387815..389623)	250.695	-0.357272	-1.281	0.159453	0.349932	protein_coding	CTL0313
CTL0314	Chromosome	complement(389775..390866)	464.312	-0.484111	-1.39872	0.0577186	0.17556	protein_coding	CTL0314
fer	Chromosome	complement(390946..391221)	1374.19	-0.637629	-1.55577	0.0289453	0.103161	protein_coding	CTL0315
flhA	Chromosome	391403..393220	70.1653	2.67854	6.40209	9.21315e-05	0.00102612	protein_coding	CTL0316
fliA	Chromosome	393328..394089	291.674	0.825644	1.77233	0.0254497	0.0940901	protein_coding	CTL0317
tyrS	Chromosome	394248..395486	866.252	-0.140798	-1.10251	0.38833	0.611311	protein_coding	CTL0318
gnd	Chromosome	395496..396938	862.58	-0.0913241	-1.06535	0.550848	0.756804	protein_coding	CTL0319
lepA	Chromosome	complement(396999..398807)	1208.84	-0.124048	-1.08979	0.318456	0.541223	protein_coding	CTL0320
CTL0321	Chromosome	complement(398993..400579)	4349.95	-0.28912	-1.22189	0.00138749	0.010217	protein_coding	CTL0321
CTL0322	Chromosome	complement(400930..401406)	1906.72	-0.0185126	-1.01291	0.914815	0.95445	protein_coding	CTL0322
CTL0323	Chromosome	402067..403047	2295.35	-0.0464737	-1.03274	0.703694	0.850735	protein_coding	CTL0323
CTL0324	Chromosome	403040..403819	2691.42	0.148551	1.10846	0.240038	0.472129	protein_coding	CTL0324
CTL0325	Chromosome	403820..405175	941.825	0.083674	1.05971	0.589709	0.777265	protein_coding	CTL0325
CTL0326	Chromosome	405165..406121	958.063	-0.160527	-1.1177	0.359477	0.584478	protein_coding	CTL0326
dxr	Chromosome	406148..407287	707	0.203807	1.15173	0.267	0.502953	protein_coding	CTL0327
CTL0328	Chromosome	407483..409342	1830.71	-0.257312	-1.19525	0.0187241	0.0744784	protein_coding	CTL0328
CTL0329	Chromosome	complement(409289..410266)	103.208	2.48343	5.59224	0.00167509	0.011798	protein_coding	CTL0329
recF	Chromosome	complement(410424..411521)	119.333	0.244444	1.18464	0.596311	0.778099	protein_coding	CTL0330
dnaN	Chromosome	complement(411521..412771)	1237.88	0.126791	1.09186	0.362621	0.585317	protein_coding	CTL0331
smpB	Chromosome	412901..413356	272.738	-0.00822384	-1.00572	0.985453	0.988782	protein_coding	CTL0332
apbE	Chromosome	complement(413334..414284)	45.9229	-0.125355	-1.09078	0.88771	0.946144	protein_coding	CTL0333
folD	Chromosome	complement(414254..415117)	404.818	-0.50981	-1.42386	0.0833755	0.232149	protein_coding	CTL0334
CTL0335	Chromosome	complement(415235..415630)	303.547	0.512735	1.42675	0.282977	0.512074	protein_coding	CTL0335
ltuB	Chromosome	415955..416248	363.593	1.9989	3.99696	0.00416578	0.0230541	protein_coding	CTL0336
CTL0337	Chromosome	416281..416601	352.457	1.06525	2.09253	0.0402441	0.134803	protein_coding	CTL0337
CTL0338	Chromosome	416611..418293	29.9059	0.820522	1.76605	0.30895	0.530393	protein_coding	CTL0338
CTL0338A	Chromosome	418290..418772	16.9345	1.0236	2.03298	0.559418	0.758662	protein_coding	CTL0338A
CTL0339	Chromosome	complement(418786..419871)	455.142	3.06203	8.35149	7.10397e-16	3.16482e-14	protein_coding	CTL0339
CTL0340	Chromosome	complement(420042..421781)	253.158	0.243938	1.18422	0.309618	0.530518	protein_coding	CTL0340
rpmB	Chromosome	complement(421901..422170)	2322.67	-0.329848	-1.25688	0.155704	0.345106	protein_coding	CTL0341
malQ	Chromosome	complement(422319..423902)	102.235	3.23661	9.42576	3.23733e-06	5.06046e-05	protein_coding	CTL0342
scc1	Chromosome	complement(423906..424346)	445.493	2.16309	4.47873	2.84442e-05	0.000372703	protein_coding	CTL0343
lcrE	Chromosome	complement(424384..425649)	525.464	1.06884	2.09775	9.56627e-05	0.00105229	protein_coding	CTL0344
lcrD	Chromosome	complement(425667..427793)	1278.61	0.72553	1.65351	2.84498e-09	7.2425e-08	protein_coding	CTL0345
sctU	Chromosome	complement(427793..428875)	735.627	0.290465	1.22303	0.124458	0.298899	protein_coding	CTL0346
CTL0347	Chromosome	429132..430232	411.613	-0.66493	-1.58549	0.0134442	0.058433	protein_coding	CTL0347
ribF	Chromosome	complement(430241..431146)	386.617	-0.261318	-1.19857	0.351494	0.575424	protein_coding	CTL0348
truB	Chromosome	complement(431103..431828)	1896.43	-0.609978	-1.52624	0.000244471	0.00226899	protein_coding	CTL0349
rbfA	Chromosome	complement(431866..432237)	2407	-0.634779	-1.5527	0.00141789	0.0103552	protein_coding	CTL0350
infA	Chromosome	complement(432244..434934)	2814.29	-0.168607	-1.12397	0.0536845	0.167835	protein_coding	CTL0351
nusA	Chromosome	complement(434891..436195)	4091.14	-0.417014	-1.33516	2.14568e-05	0.000298719	protein_coding	CTL0352
rpsA	Chromosome	complement(436313..438022)	7044.84	-0.324838	-1.25252	6.31688e-05	0.000740571	protein_coding	CTL0353
trxB	Chromosome	438267..439322	1117.69	-0.30571	-1.23603	0.0613514	0.182823	protein_coding	CTL0354
acpS	Chromosome	439328..439687	537.256	0.104947	1.07545	0.76688	0.893189	protein_coding	CTL0355
CTL0356	Chromosome	complement(439688..440149)	244.012	-1.30137	-2.46463	0.0377418	0.128351	protein_coding	CTL0356
CTL0357	Chromosome	440285..440746	388.646	0.428422	1.34576	0.271732	0.505456	protein_coding	CTL0357
CTL0358	Chromosome	440781..441677	351.334	0.418489	1.33653	0.142027	0.324149	protein_coding	CTL0358
fabI	Chromosome	complement(441667..442563)	1440.68	-0.399465	-1.31902	0.0123878	0.0549129	protein_coding	CTL0359
CTL0360	Chromosome	442875..444845	57.9635	1.01807	2.0252	0.0357997	0.123156	protein_coding	CTL0360
CTL0361	Chromosome	complement(445045..445869)	78.3169	0.0458039	1.03226	0.939094	0.96872	protein_coding	CTL0361
CTL0362	Chromosome	445916..447022	225.289	-0.0175873	-1.01227	0.954912	0.97627	protein_coding	CTL0362
CTL0363	Chromosome	447076..447831	298.575	0.542287	1.45628	0.122685	0.295439	protein_coding	CTL0363
CTL0364	Chromosome	complement(447844..448632)	362.528	0.0621061	1.04399	0.837082	0.930868	protein_coding	CTL0364
hsp60_1	Chromosome	complement(448761..450395)	12122.4	-0.297577	-1.22908	8.11095e-05	0.000914792	protein_coding	CTL0365
groES	Chromosome	complement(450434..450742)	6644.18	-0.318853	-1.24734	0.0287124	0.102742	protein_coding	CTL0366
pepF	Chromosome	complement(450914..452740)	1129.3	-0.439328	-1.35597	0.00247081	0.0159528	protein_coding	CTL0367
clpB	Chromosome	453042..455645	946.487	0.0285587	1.01999	0.832935	0.928842	protein_coding	CTL0368
CTL0369	Chromosome	455671..457131	439.2	0.178286	1.13154	0.378407	0.60315	protein_coding	CTL0369
incD	Chromosome	457317..457799	3351.73	0.143448	1.10454	0.306423	0.528437	protein_coding	CTL0370
incE	Chromosome	457866..458264	3338.14	-0.222567	-1.16681	0.142975	0.324149	protein_coding	CTL0371
incF	Chromosome	458269..458583	4641.15	-0.21949	-1.16432	0.138442	0.320171	protein_coding	CTL0372
incG	Chromosome	458670..459173	3396.93	0.216366	1.1618	0.111373	0.27953	protein_coding	CTL0373
incA	Chromosome	complement(459340..460080)	377.065	-0.551523	-1.46563	0.11836	0.292131	protein_coding	CTL0374
CTL0375	Chromosome	complement(460207..460482)	0	#N/A	#N/A	#N/A	#N/A	protein_coding	CTL0375
araD	Chromosome	460581..461267	219.735	-0.0554369	-1.03917	0.887417	0.946144	protein_coding	CTL0376
efp_2	Chromosome	461254..461811	1602.39	-0.403264	-1.3225	0.0554	0.171991	protein_coding	CTL0377
accB	Chromosome	461824..462318	408.109	-0.0520288	-1.03672	0.883457	0.946144	protein_coding	CTL0378
accC	Chromosome	462322..463695	630.563	-0.0774303	-1.05514	0.70241	0.850336	protein_coding	CTL0379
rplM	Chromosome	463918..464370	5753.62	-0.276616	-1.21135	0.0595595	0.179282	protein_coding	CTL0380
rpsI	Chromosome	464396..464785	1503.81	-0.0195956	-1.01368	0.924978	0.961549	protein_coding	CTL0381
CTL0382	Chromosome	complement(464833..465684)	291.293	1.70331	3.25647	1.14616e-05	0.000164715	protein_coding	CTL0382
adk	Chromosome	complement(465780..466517)	858.005	-0.012777	-1.0089	0.94962	0.973661	protein_coding	CTL0383
CTL0384	Chromosome	466724..467368	321.798	0.167528	1.12313	0.635564	0.808982	protein_coding	CTL0384
CTL0385	Chromosome	467365..468066	598.574	-0.115929	-1.08367	0.638257	0.809197	protein_coding	CTL0385
CTL0386	Chromosome	complement(468069..471485)	23.6963	1.0728	2.10351	0.0916289	0.246026	protein_coding	CTL0386
CTL0387	Chromosome	complement(471482..472759)	14.9722	0.690736	1.61411	0.577032	0.767895	protein_coding	CTL0387
CTL0388	Chromosome	complement(472838..473641)	238.153	0.308759	1.23864	0.397944	0.618637	protein_coding	CTL0388
CTL0389	Chromosome	474097..474510	524.118	0.339277	1.26512	0.336237	0.558931	protein_coding	CTL0389
CTL0390	Chromosome	474568..475650	372.003	-0.0414748	-1.02917	0.878462	0.946144	protein_coding	CTL0390
CTL0391	Chromosome	475740..476459	724.64	0.120075	1.08679	0.585851	0.773323	protein_coding	CTL0391
CTL0392	Chromosome	476478..477323	499.692	0.366953	1.28963	0.144376	0.326496	protein_coding	CTL0392
CTL0393	Chromosome	477301..478248	254.481	0.125565	1.09093	0.694976	0.842481	protein_coding	CTL0393
oppA	Chromosome	complement(478245..479525)	211.384	0.140109	1.10199	0.638457	0.809197	protein_coding	CTL0394
CTL0395	Chromosome	479701..480387	618.983	0.340559	1.26625	0.174285	0.369734	protein_coding	CTL0395
CTL0396	Chromosome	480571..481017	1003.11	-0.0117454	-1.00817	0.96173	0.978087	protein_coding	CTL0396
CTL0397	Chromosome	481417..482274	924.162	3.0055	8.03056	7.59805e-24	5.64155e-22	protein_coding	CTL0397
CTL0398	Chromosome	482276..483118	1275.16	3.23604	9.42204	1.55056e-28	1.72694e-26	protein_coding	CTL0398
CTL0399	Chromosome	483118..483984	571.71	2.79323	6.93179	3.48742e-15	1.47966e-13	protein_coding	CTL0399
pkn1	Chromosome	484170..486014	686.414	0.373662	1.29564	0.0154538	0.0649496	protein_coding	CTL0400
dnlJ	Chromosome	486025..488016	271.799	0.1083	1.07796	0.640845	0.81107	protein_coding	CTL0401
CTL0402	Chromosome	488114..492463	766.808	-0.0254732	-1.01781	0.810935	0.919266	protein_coding	CTL0402
mhpA	Chromosome	complement(492526..494049)	539.189	-0.453177	-1.36905	0.0234927	0.089453	protein_coding	CTL0403
CTL0404	Chromosome	complement(494249..495196)	456.552	-0.447733	-1.3639	0.092893	0.246332	protein_coding	CTL0404
rpmG	Chromosome	495595..495753	1303.76	-0.0359826	-1.02525	0.929018	0.962506	protein_coding	CTL0405
CTL0406	Chromosome	495789..497300	455.656	0.0947557	1.06788	0.624816	0.799872	protein_coding	CTL0406
CTL0407	Chromosome	497305..497982	219.602	-0.716586	-1.64329	0.142696	0.324149	protein_coding	CTL0407
CTL0408	Chromosome	complement(498133..500565)	768.068	0.0963307	1.06905	0.492595	0.709379	protein_coding	CTL0408
CTL0411	Chromosome	complement(502302..503240)	5.1239	-2.21631	-4.64705	0.497323	0.71012	protein_coding	CTL0411
CTL0413	Chromosome	complement(503754..504959)	0	#N/A	#N/A	#N/A	#N/A	protein_coding	CTL0413
CTL0417	Chromosome	complement(507306..508052)	26.6902	-0.195534	-1.14515	0.861924	0.937772	protein_coding	CTL0417
CTL0419	Chromosome	508663..510192	160.938	0.0174357	1.01216	0.955452	0.97627	protein_coding	CTL0419
CTL0419A	Chromosome	510245..510505	182.315	-2.21004	-4.62687	0.127452	0.302825	protein_coding	CTL0419A
trpR	Chromosome	511407..511691	266.109	1.06561	2.09306	0.164614	0.357759	protein_coding	CTL0422
trpB	Chromosome	512040..513218	366.764	-0.918953	-1.89074	0.00300611	0.0186003	protein_coding	CTL0423
trpA	Chromosome	513211..513972	606.584	-0.856596	-1.81076	0.00293851	0.0183092	protein_coding	CTL0424
CTL0425	Chromosome	complement(514163..514684)	116.03	-0.0700245	-1.04973	0.911808	0.953545	protein_coding	CTL0425
CTL0426	Chromosome	complement(514761..514916)	135.983	3.94466	15.3979	0.0634843	0.187922	protein_coding	CTL0426
oppA2	Chromosome	515293..516882	175.202	-0.611018	-1.52734	0.0682765	0.198805	protein_coding	CTL0427
dsbB	Chromosome	complement(516909..517316)	56.068	0.869731	1.82732	0.40937	0.631054	protein_coding	CTL0428
dsbG	Chromosome	complement(517313..518029)	385.985	1.47896	2.78747	0.000125576	0.00131667	protein_coding	CTL0429
CTL0430	Chromosome	518175..519389	25.3338	0.527995	1.44192	0.554708	0.758662	protein_coding	CTL0430
CTL0431	Chromosome	complement(519391..519903)	352.091	-0.129738	-1.0941	0.783305	0.898592	protein_coding	CTL0431
CTL0432	Chromosome	complement(520047..520739)	1944.96	-0.420957	-1.33882	0.00894398	0.0428446	protein_coding	CTL0432
CTL0433	Chromosome	complement(521047..521757)	56.3647	-1.13541	-2.19682	0.300414	0.524434	protein_coding	CTL0433
kdsB	Chromosome	522125..522889	733.333	-0.424157	-1.34179	0.0657026	0.193205	protein_coding	CTL0434
pyrG	Chromosome	522865..524484	589.173	0.218218	1.1633	0.208111	0.422384	protein_coding	CTL0435
CTL0436	Chromosome	524471..524917	367.879	-0.0365906	-1.02569	0.927393	0.96194	protein_coding	CTL0436
zwf	Chromosome	525034..526557	1383.77	-0.170294	-1.12529	0.180925	0.379304	protein_coding	CTL0437
devB	Chromosome	526582..527352	595.62	0.0625834	1.04433	0.81779	0.923223	protein_coding	CTL0438
dnaX_1	Chromosome	complement(527349..528221)	381.288	-0.0424248	-1.02984	0.876117	0.946144	protein_coding	CTL0439
tdk	Chromosome	complement(528235..528846)	540.844	-0.137783	-1.10021	0.626625	0.801037	protein_coding	CTL0440
gyrA	Chromosome	complement(528848..531358)	1428.59	-0.176873	-1.13043	0.0962899	0.250861	protein_coding	CTL0441
gyrB2	Chromosome	complement(531373..533787)	1428.06	-0.275817	-1.21068	0.011468	0.0524001	protein_coding	CTL0442
CTL0443	Chromosome	complement(533790..534140)	1203.39	-0.384092	-1.30504	0.165747	0.357895	protein_coding	CTL0443
CTL0444	Chromosome	complement(534287..534982)	223.119	0.22838	1.17152	0.560958	0.759595	protein_coding	CTL0444
tgt	Chromosome	complement(535086..536204)	335.28	-0.0663832	-1.04709	0.799676	0.911263	protein_coding	CTL0445
mgtE	Chromosome	complement(536331..537743)	649.11	-0.310588	-1.24021	0.127129	0.302825	protein_coding	CTL0446
CTL0447	Chromosome	complement(538183..539274)	386.873	0.225596	1.16926	0.362495	0.585317	protein_coding	CTL0447
CTL0448	Chromosome	539500..539820	63.215	-0.400876	-1.32031	0.716868	0.85915	protein_coding	CTL0448
gcp	Chromosome	539896..540912	572.191	-0.13558	-1.09853	0.527152	0.738139	protein_coding	CTL0449
oppA3	Chromosome	540876..542432	771.661	-0.0258838	-1.0181	0.867076	0.941005	protein_coding	CTL0450
oppB	Chromosome	542591..543532	422.927	-0.534008	-1.44795	0.0582532	0.176543	protein_coding	CTL0451
oppC	Chromosome	543564..544409	243.525	-0.584082	-1.49908	0.129376	0.303254	protein_coding	CTL0452
oppD	Chromosome	544402..545235	357.945	-0.2977	-1.22918	0.312778	0.53388	protein_coding	CTL0453
oppF	Chromosome	545250..545993	254.036	-0.797488	-1.73807	0.105945	0.268937	protein_coding	CTL0454
CTL0455	Chromosome	546305..547054	391.002	0.365407	1.28824	0.266124	0.502849	protein_coding	CTL0455
CTL0456	Chromosome	547084..548499	486.94	0.56185	1.47616	0.00614953	0.0309561	protein_coding	CTL0456
pfkA	Chromosome	548519..550180	443.14	0.564765	1.47915	0.00586287	0.030022	protein_coding	CTL0457
CTL0458	Chromosome	550189..551037	386.389	-0.0102502	-1.00713	0.970377	0.978087	protein_coding	CTL0458
pfkA_2	Chromosome	551019..552665	343.469	0.377768	1.29933	0.107162	0.271253	protein_coding	CTL0459
gseA	Chromosome	complement(552911..554206)	462.168	0.106363	1.07651	0.609026	0.787579	protein_coding	CTL0460
leuS	Chromosome	complement(554203..556662)	713.533	-0.49017	-1.40461	0.000920195	0.00752196	protein_coding	CTL0461
hemL	Chromosome	556859..558127	701.3	-0.344314	-1.26955	0.0914883	0.246026	protein_coding	CTL0462
CTL0463	Chromosome	complement(558119..558688)	315.257	1.23374	2.35177	0.00933956	0.0445003	protein_coding	CTL0463
CTL0464	Chromosome	complement(558708..559154)	681.166	0.876495	1.83591	0.00408593	0.0229897	protein_coding	CTL0464
rpiA	Chromosome	complement(559144..559872)	515.993	0.50547	1.41959	0.0563119	0.173612	protein_coding	CTL0465
CTL0466	Chromosome	complement(559967..561610)	330.181	0.527072	1.441	0.0217751	0.0843548	protein_coding	CTL0466
dhnA	Chromosome	561914..562960	1922.54	0.198733	1.14769	0.141592	0.324149	protein_coding	CTL0467
xasA	Chromosome	562974..564374	1457.05	0.340594	1.26628	0.0130607	0.0570444	protein_coding	CTL0468
CTL0469	Chromosome	564468..565232	634.284	-0.7891	-1.728	0.00491533	0.0263829	protein_coding	CTL0469
surE	Chromosome	565363..566214	897.485	0.47332	1.3883	0.0211118	0.0825026	protein_coding	CTL0470
ubiA	Chromosome	566326..567234	125.992	0.0730539	1.05194	0.891376	0.946144	protein_coding	CTL0471
CTL0472	Chromosome	567231..567809	104.182	-0.141809	-1.10329	0.821393	0.924067	protein_coding	CTL0472
CTL0473	Chromosome	complement(567806..568702)	958.925	-0.0592204	-1.0419	0.736245	0.872333	protein_coding	CTL0473
CTL0474	Chromosome	complement(568992..569132)	116.02	0.690338	1.61366	0.577252	0.767895	protein_coding	CTL0474
CTL0475	Chromosome	complement(569159..569545)	361.705	-0.685281	-1.60801	0.157428	0.347198	protein_coding	CTL0475
CTL0476	Chromosome	complement(569687..570493)	2237.7	-0.121626	-1.08796	0.447765	0.668441	protein_coding	CTL0476
CTL0477	Chromosome	complement(570885..571328)	51.4684	-1.60798	-3.04824	0.256923	0.49019	protein_coding	CTL0477
CTL0477A	Chromosome	complement(571436..571804)	255.498	-0.000490819	-1.00034	0.999252	0.999252	protein_coding	CTL0477A
CTL0478	Chromosome	complement(571903..572418)	329.762	-0.445015	-1.36133	0.275516	0.508508	protein_coding	CTL0478
CTL0479	Chromosome	complement(572547..572948)	264.48	-0.657917	-1.5778	0.308764	0.530393	protein_coding	CTL0479
CTL0480	Chromosome	complement(573229..573819)	467.78	-0.566428	-1.48085	0.0920581	0.246026	protein_coding	CTL0480
CTL0481	Chromosome	complement(573969..574616)	223.682	-1.22363	-2.33533	0.0303996	0.107484	protein_coding	CTL0481
CTL0482	Chromosome	574842..576089	433.861	-0.0913717	-1.06538	0.693513	0.842481	protein_coding	CTL0482
CTL0483	Chromosome	576273..577745	224.303	0.574283	1.48894	0.0477601	0.153625	protein_coding	CTL0483
incB	Chromosome	577850..578197	1667.01	-0.112149	-1.08084	0.614542	0.791485	protein_coding	CTL0484
incC	Chromosome	578274..578810	835.304	-0.535382	-1.44933	0.0432153	0.141562	protein_coding	CTL0485
CTL0486	Chromosome	578868..581654	182.972	-0.157451	-1.11531	0.48618	0.706101	protein_coding	CTL0486
CTL0487	Chromosome	581683..582096	70.3339	0.528158	1.44209	0.557824	0.758662	protein_coding	CTL0487
acpP	Chromosome	complement(582157..582390)	3745.85	0.24712	1.18684	0.164625	0.357759	protein_coding	CTL0488
fabG	Chromosome	complement(582759..583505)	2903.62	-0.304876	-1.23531	0.017528	0.0706673	protein_coding	CTL0489
fabD	Chromosome	complement(583502..584428)	1191.47	0.0073038	1.00508	0.963474	0.978087	protein_coding	CTL0490
fabH	Chromosome	complement(584445..585428)	1469.46	-0.0946437	-1.0678	0.514667	0.729043	protein_coding	CTL0491
recR	Chromosome	585566..586168	74.107	-0.11205	-1.08076	0.895786	0.946144	protein_coding	CTL0492
CTL0493	Chromosome	586542..588920	1816.23	-0.13002	-1.09431	0.19297	0.400966	protein_coding	CTL0493
ompH	Chromosome	588987..589508	1191.62	-0.26886	-1.20486	0.219984	0.442396	protein_coding	CTL0494
lpxD	Chromosome	589536..590600	2316.17	0.0803408	1.05727	0.495844	0.71012	protein_coding	CTL0495
CTL0496	Chromosome	complement(590597..591793)	227.079	-0.338087	-1.26408	0.345399	0.569909	protein_coding	CTL0496
pdhA	Chromosome	592015..593037	771.928	-0.0691126	-1.04907	0.708406	0.854687	protein_coding	CTL0497
pdhB	Chromosome	593030..594016	1113.26	0.157783	1.11557	0.362163	0.585317	protein_coding	CTL0498
pdhC	Chromosome	594021..595310	739.789	0.0293527	1.02055	0.882445	0.946144	protein_coding	CTL0499
glgP	Chromosome	complement(595337..597781)	439.251	1.43307	2.70021	5.2149e-14	1.93603e-12	protein_coding	CTL0500
CTL0500A	Chromosome	597937..598287	739.064	0.502002	1.41618	0.115296	0.286152	protein_coding	CTL0500A
dnaA	Chromosome	complement(598341..599711)	707.367	-0.0888463	-1.06352	0.655282	0.813242	protein_coding	CTL0501
oxaA	Chromosome	complement(599788..602151)	1487.83	-0.175082	-1.12903	0.101021	0.258649	protein_coding	CTL0503
lgt	Chromosome	complement(602461..603279)	241.402	-0.0518944	-1.03663	0.895459	0.946144	protein_coding	CTL0504
CTL0505	Chromosome	603530..604177	1682.07	-0.223665	-1.1677	0.283336	0.512074	protein_coding	CTL0505
CTL0506	Chromosome	604181..604951	320.096	0.418056	1.33613	0.208105	0.422384	protein_coding	CTL0506
CTL0507	Chromosome	complement(605159..605542)	248.417	-0.211216	-1.15766	0.691826	0.842481	protein_coding	CTL0507
CTL0508	Chromosome	605731..606975	278.973	0.643354	1.56196	0.0297625	0.105651	protein_coding	CTL0508
CTL0509	Chromosome	606965..608179	117.31	0.178487	1.1317	0.690256	0.842481	protein_coding	CTL0509
CTL0510	Chromosome	complement(608183..609307)	397.58	0.379108	1.30054	0.134806	0.31443	protein_coding	CTL0510
CTL0511	Chromosome	complement(609313..610059)	622.713	0.431274	1.34842	0.0734943	0.207226	protein_coding	CTL0511
CTL0512	Chromosome	610378..610869	1338.62	-0.0939281	-1.06727	0.643805	0.812508	protein_coding	CTL0512
dnaQ	Chromosome	610878..611576	1394.01	-0.112753	-1.08129	0.576408	0.767895	protein_coding	CTL0513
CTL0514	Chromosome	611573..612343	368.488	-0.124352	-1.09002	0.682079	0.835945	protein_coding	CTL0514
CTL0515	Chromosome	612336..612926	209.973	0.144024	1.10498	0.758881	0.888519	protein_coding	CTL0515
CTL0516	Chromosome	complement(612947..614887)	337.59	0.461042	1.37654	0.023795	0.0902184	protein_coding	CTL0516
accA	Chromosome	complement(614853..615827)	771.041	0.0661719	1.04694	0.725733	0.863322	protein_coding	CTL0517
CTL0518	Chromosome	complement(615960..617141)	695.486	1.15795	2.2314	1.28555e-08	3.09575e-07	protein_coding	CTL0518
ihfA	Chromosome	complement(617259..617561)	3539.03	0.815327	1.7597	6.04094e-05	0.000717664	protein_coding	CTL0519
amiA	Chromosome	complement(617781..618560)	1537.57	-0.257384	-1.19531	0.117184	0.29003	protein_coding	CTL0520
murE	Chromosome	complement(618475..619926)	1845.96	-0.324957	-1.25263	0.0167009	0.0685738	protein_coding	CTL0521
pbp	Chromosome	complement(620249..622192)	158.955	0.0587843	1.04159	0.832485	0.928842	protein_coding	CTL0522
CTL0523	Chromosome	complement(622179..622466)	379.852	0.311111	1.24066	0.529195	0.738139	protein_coding	CTL0523
mraW	Chromosome	complement(622466..623368)	244.53	-0.194998	-1.14472	0.558058	0.758662	protein_coding	CTL0524
CTL0525	Chromosome	623646..624212	1332.23	0.0044533	1.00309	0.980895	0.985318	protein_coding	CTL0525
CTL0526	Chromosome	624219..624638	508.714	0.237961	1.17932	0.48473	0.706101	protein_coding	CTL0526
dnaA2	Chromosome	624880..626247	1259.12	-0.0399636	-1.02809	0.791018	0.903586	protein_coding	CTL0527
CTL0528	Chromosome	626299..626883	526.391	0.0540014	1.03814	0.847624	0.931871	protein_coding	CTL0528
CTL0529	Chromosome	complement(626855..627514)	118.061	0.360001	1.28343	0.517718	0.731846	protein_coding	CTL0529
nqrB	Chromosome	627516..629027	1377.68	0.190525	1.14118	0.129412	0.303254	protein_coding	CTL0530
nqrC	Chromosome	629031..629981	552.347	-0.0687595	-1.04881	0.78362	0.898592	protein_coding	CTL0531
nqrD	Chromosome	629971..630612	684.603	0.43451	1.35145	0.0784581	0.219831	protein_coding	CTL0532
nqrE	Chromosome	630618..631352	490.271	0.382029	1.30317	0.151438	0.336487	protein_coding	CTL0533
gcsH	Chromosome	complement(631376..631729)	379.43	-0.277412	-1.21202	0.555748	0.758662	protein_coding	CTL0534
CTL0535	Chromosome	complement(631749..633821)	936.749	-0.0359737	-1.02525	0.783394	0.898592	protein_coding	CTL0535
CTL0536	Chromosome	complement(634016..635440)	275.836	0.191929	1.14229	0.48307	0.7056	protein_coding	CTL0536
lplA_1	Chromosome	complement(635446..636165)	225.496	0.266103	1.20256	0.48973	0.708359	protein_coding	CTL0537
clpC	Chromosome	636430..638994	1628.39	0.553439	1.46758	8.62439e-08	1.78705e-06	protein_coding	CTL0538
trmU	Chromosome	complement(638975..640051)	405.549	-0.0203794	-1.01423	0.931765	0.964231	protein_coding	CTL0539
CTL0540	Chromosome	640283..641977	459.061	1.09765	2.14005	1.33025e-07	2.57663e-06	protein_coding	CTL0540
CTL0541	Chromosome	complement(642064..643209)	2728.69	0.637247	1.55536	7.12264e-05	0.000814174	protein_coding	CTL0541
CTL0542	Chromosome	complement(643267..643944)	1352.13	-0.207629	-1.15479	0.251835	0.482549	protein_coding	CTL0542
ptsN_2	Chromosome	complement(643947..644423)	1657.47	-0.281278	-1.21527	0.142363	0.324149	protein_coding	CTL0543
dut	Chromosome	complement(644425..644862)	2623.94	-0.0833818	-1.0595	0.595416	0.778099	protein_coding	CTL0544
accD	Chromosome	complement(644899..645825)	1639.7	-0.0378901	-1.02661	0.786658	0.900916	protein_coding	CTL0545
sodM	Chromosome	complement(645896..646516)	2142	0.132211	1.09597	0.374303	0.597678	protein_coding	CTL0546
mrsA	Chromosome	complement(646648..648429)	755.808	0.0473397	1.03336	0.746589	0.876482	protein_coding	CTL0547
CTL0548	Chromosome	complement(648581..649048)	643.275	-0.305209	-1.2356	0.314712	0.536154	protein_coding	CTL0548
rnc	Chromosome	649157..649852	366	-0.851061	-1.80383	0.0260626	0.0953296	protein_coding	CTL0549
radA	Chromosome	649836..651200	379.92	-0.294456	-1.22642	0.226693	0.450856	protein_coding	CTL0550
hemC	Chromosome	651244..651903	318.977	-0.236177	-1.17787	0.545523	0.753583	protein_coding	CTL0551
pknD	Chromosome	complement(652698..655502)	222.104	-0.150909	-1.11027	0.492823	0.709379	protein_coding	CTL0553
valS	Chromosome	complement(655517..658336)	746.402	-0.384904	-1.30577	0.00357932	0.0213549	protein_coding	CTL0554
CTL0555	Chromosome	complement(658463..658978)	726.08	-0.481097	-1.3958	0.129674	0.303254	protein_coding	CTL0555
atpK	Chromosome	complement(658899..659324)	875.807	-0.156619	-1.11467	0.57714	0.767895	protein_coding	CTL0556
atpI	Chromosome	complement(659386..661335)	379.417	-0.626424	-1.54373	0.00514057	0.0272505	protein_coding	CTL0557
atpD	Chromosome	complement(661341..661952)	506.25	-0.613673	-1.53015	0.0571439	0.174966	protein_coding	CTL0558
atpB	Chromosome	complement(661937..663253)	750.161	-0.259128	-1.19675	0.146805	0.329023	protein_coding	CTL0559
atpA	Chromosome	complement(663256..665031)	525.144	-0.289512	-1.22223	0.105	0.267299	protein_coding	CTL0560
CTL0561	Chromosome	complement(665025..665825)	306.566	-0.231187	-1.1738	0.470698	0.690926	protein_coding	CTL0561
atpE	Chromosome	complement(665992..666618)	309.572	-0.879547	-1.8398	0.0488171	0.155343	protein_coding	CTL0562
CTL0563	Chromosome	666727..667437	488.683	0.00710621	1.00494	0.979019	0.984543	protein_coding	CTL0563
CTL0564	Chromosome	complement(667445..667816)	1229.6	0.378159	1.29968	0.120234	0.292333	protein_coding	CTL0564
tal	Chromosome	complement(667861..668844)	2294.77	0.133514	1.09696	0.301358	0.524434	protein_coding	CTL0565
rpoC	Chromosome	complement(668956..673146)	3787.36	-0.329606	-1.25667	2.33104e-05	0.000314691	protein_coding	CTL0566
rpoB	Chromosome	complement(673171..676929)	5963.2	-0.40579	-1.32481	6.15892e-08	1.30657e-06	protein_coding	CTL0567
rplL	Chromosome	complement(677290..677682)	12596.2	-0.415361	-1.33363	3.48057e-05	0.000443027	protein_coding	CTL0568
rplJ	Chromosome	complement(677714..678232)	5922	-0.465815	-1.3811	0.00283786	0.0178066	protein_coding	CTL0569
rplA	Chromosome	complement(678254..678952)	4322.41	-0.390461	-1.31081	0.0110579	0.0507865	protein_coding	CTL0570
rplK	Chromosome	complement(678975..679400)	4248.39	-0.436376	-1.3532	0.00216048	0.0145833	protein_coding	CTL0571
nusG	Chromosome	complement(679506..680054)	1105.47	-0.502131	-1.4163	0.0260085	0.0953296	protein_coding	CTL0572
secE	Chromosome	complement(680058..680306)	358.031	0.723404	1.65107	0.193058	0.400966	protein_coding	CTL0573
tufA	Chromosome	complement(680449..681633)	9155.51	-0.336199	-1.26243	4.95927e-05	0.000605303	protein_coding	CTL0574
infA2	Chromosome	complement(681981..682202)	569.582	-0.055805	-1.03944	0.895581	0.946144	protein_coding	CTL0575
CTL0576	Chromosome	682615..683526	435.404	-0.0195438	-1.01364	0.940097	0.96872	protein_coding	CTL0576
CTL0577	Chromosome	683523..683969	225.049	-0.0460748	-1.03245	0.925936	0.961549	protein_coding	CTL0577
CTL0580	Chromosome	complement(686181..686363)	109.792	-1.26896	-2.40987	0.369414	0.59306	protein_coding	CTL0580
trpC	Chromosome	complement(687086..687712)	552.603	0.239259	1.18039	0.381433	0.605805	protein_coding	CTL0581
tpiS	Chromosome	687908..688732	1267.85	0.0375209	1.02635	0.827016	0.928049	protein_coding	CTL0582
xseA	Chromosome	688746..690296	532.601	0.211889	1.1582	0.258542	0.492224	protein_coding	CTL0583
xseB	Chromosome	690280..690498	2105.36	-0.151906	-1.11104	0.550753	0.756804	protein_coding	CTL0583A
CTL0584	Chromosome	690505..690777	1083.31	0.256379	1.19448	0.382977	0.607175	protein_coding	CTL0584
dxs	Chromosome	690774..692696	557.91	-0.0298861	-1.02093	0.853556	0.933152	protein_coding	CTL0585
pykF	Chromosome	692793..694250	867.938	0.0342521	1.02403	0.819606	0.923223	protein_coding	CTL0586
uvrA	Chromosome	694273..699633	151.71	0.184772	1.13664	0.33336	0.556374	protein_coding	CTL0587
dnaX_2	Chromosome	699851..701251	537.97	0.208981	1.15587	0.269819	0.504576	protein_coding	CTL0588
CTL0589	Chromosome	701244..701534	400.218	0.00743868	1.00517	0.98811	0.990333	protein_coding	CTL0589
ptsI	Chromosome	complement(701544..703259)	492.682	-0.227876	-1.17111	0.220453	0.442396	protein_coding	CTL0590
ptsH	Chromosome	complement(703259..703588)	303.348	0.0937809	1.06716	0.84985	0.931871	protein_coding	CTL0591
CTL0592	Chromosome	complement(703726..704187)	113.645	-0.129201	-1.09369	0.851339	0.931871	protein_coding	CTL0592
CTL0592A	Chromosome	complement(704244..704426)	167	-0.346116	-1.27113	0.720569	0.860795	protein_coding	CTL0592A
CTL0593	Chromosome	704471..706000	49.5694	0.363901	1.2869	0.578433	0.768083	protein_coding	CTL0593
CTL0594	Chromosome	complement(706072..708108)	872.403	-0.0559769	-1.03956	0.694328	0.842481	protein_coding	CTL0594
dnaJ	Chromosome	complement(708143..709321)	2118.61	-0.434349	-1.3513	0.00200988	0.0138822	protein_coding	CTL0595
rpsU	Chromosome	complement(709350..709526)	6185.17	-0.715354	-1.64189	0.000177981	0.00180206	protein_coding	CTL0596
CTL0597	Chromosome	complement(709724..710356)	522.838	0.0525805	1.03712	0.844748	0.931871	protein_coding	CTL0597
lon	Chromosome	710666..713125	1299.53	0.21869	1.16368	0.064384	0.189954	protein_coding	CTL0598
CTL0599	Chromosome	713227..713592	140.922	0.909489	1.87838	0.298919	0.52407	protein_coding	CTL0599
CTL0600	Chromosome	713935..714849	477.301	-0.139482	-1.10151	0.567527	0.764049	protein_coding	CTL0600
xerC	Chromosome	714911..715858	107.499	0.535545	1.44949	0.284672	0.512843	protein_coding	CTL0601
CTL0602	Chromosome	715912..717501	2823.94	-0.311058	-1.24062	0.00219164	0.0146823	protein_coding	CTL0602
CTL0603	Chromosome	717537..718127	731.484	0.12455	1.09017	0.62061	0.797927	protein_coding	CTL0603
CTL0604	Chromosome	718109..719809	128.967	-0.194997	-1.14472	0.6031	0.783327	protein_coding	CTL0604
CTL0605	Chromosome	719816..721918	252.785	-0.85453	-1.80817	0.00150341	0.0108906	protein_coding	CTL0605
secG	Chromosome	complement(721992..722300)	582.879	1.04924	2.06943	0.0398869	0.13411	protein_coding	CTL0606
def	Chromosome	complement(722456..723001)	705.093	-0.882654	-1.84376	0.00462439	0.025124	protein_coding	CTL0607
ksgA	Chromosome	complement(723276..724109)	1182.45	-0.428926	-1.34623	0.0224844	0.0863519	protein_coding	CTL0608
CTL0609	Chromosome	complement(724125..725186)	1983.83	-0.132993	-1.09657	0.301006	0.524434	protein_coding	CTL0609
CTL0610	Chromosome	complement(725491..727605)	90.1382	1.61663	3.06658	0.00116979	0.0089084	protein_coding	CTL0610
CTL0611A	Chromosome	728062..728394	105.76	-0.477181	-1.39202	0.622774	0.799555	protein_coding	CTL0611A
CTL0613	Chromosome	complement(729014..729604)	2565.21	-0.409956	-1.32865	0.00631944	0.031456	protein_coding	CTL0613
CTL0614	Chromosome	complement(729856..730482)	295.728	-0.31174	-1.2412	0.433911	0.653066	protein_coding	CTL0614
dapA	Chromosome	complement(730644..731504)	5907.87	-0.563671	-1.47803	2.96564e-08	6.60596e-07	protein_coding	CTL0615
lysC	Chromosome	complement(731514..732809)	6468.33	-0.679252	-1.60131	7.86163e-14	2.80188e-12	protein_coding	CTL0616
asd	Chromosome	complement(732802..733806)	1502.21	-0.299694	-1.23088	0.0414799	0.137905	protein_coding	CTL0617
dapB	Chromosome	complement(733816..734577)	2204.5	-0.534007	-1.44795	0.000402419	0.00362177	protein_coding	CTL0618
CTL0619	Chromosome	complement(734754..736481)	168.253	0.184366	1.13632	0.527418	0.738139	protein_coding	CTL0619
aroA	Chromosome	736651..737973	278.24	0.0523429	1.03695	0.83898	0.930923	protein_coding	CTL0620
aroL	Chromosome	737915..738469	478.425	-0.356084	-1.27995	0.278673	0.511078	protein_coding	CTL0621
aroC	Chromosome	738462..739535	222.522	-0.87515	-1.8342	0.024326	0.0910692	protein_coding	CTL0622
aroB	Chromosome	739532..740653	112.077	0.442225	1.3587	0.46513	0.686143	protein_coding	CTL0623
aroE	Chromosome	740634..742076	99.7512	-0.213861	-1.15979	0.614711	0.791485	protein_coding	CTL0624
CTL0625	Chromosome	742118..742903	335.151	-0.485955	-1.40051	0.150612	0.335487	protein_coding	CTL0625
CTL0626	Chromosome	743044..744372	1023.34	1.2023	2.30106	9.10094e-10	2.45725e-08	protein_coding	CTL0626
CTL0628	Chromosome	745044..746495	266.412	1.97744	3.93795	1.13797e-07	2.25319e-06	protein_coding	CTL0628
CTL0629	Chromosome	746667..747725	603.565	0.17729	1.13076	0.386131	0.610005	protein_coding	CTL0629
mdhC	Chromosome	complement(747767..748747)	1208.82	-0.0171078	-1.01193	0.911261	0.953545	protein_coding	CTL0630
ltuA	Chromosome	complement(748937..749077)	125.434	-1.0636	-2.09014	0.456562	0.676867	protein_coding	CTL0631
pgi	Chromosome	complement(749192..750769)	688.594	0.19681	1.14616	0.322646	0.544672	protein_coding	CTL0633
CTL0634	Chromosome	complement(750882..752225)	762.367	-0.0245536	-1.01716	0.892038	0.946144	protein_coding	CTL0634
phnP	Chromosome	complement(752238..753038)	1007.7	-0.0731536	-1.05201	0.689578	0.842481	protein_coding	CTL0635
artJ	Chromosome	complement(753067..753840)	1576.87	-0.461842	-1.3773	0.00583806	0.030022	protein_coding	CTL0636
aroG	Chromosome	complement(753909..754745)	392.924	0.53064	1.44457	0.0630073	0.187132	protein_coding	CTL0637
CTL0638	Chromosome	complement(754882..755073)	600.831	2.10299	4.29599	0.00120919	0.00913039	protein_coding	CTL0638
CTL0639	Chromosome	755256..755987	362.915	0.225239	1.16897	0.46005	0.679775	protein_coding	CTL0639
CTL0640	Chromosome	complement(755998..757617)	159.361	0.343165	1.26854	0.26638	0.502849	protein_coding	CTL0640
CTL0641	Chromosome	complement(757632..757967)	846.345	0.346119	1.27114	0.271732	0.505456	protein_coding	CTL0641
CTL0642	Chromosome	complement(757964..758833)	1331.84	0.0347065	1.02435	0.82282	0.924505	protein_coding	CTL0642
CTL0643	Chromosome	759120..761195	319.773	0.453284	1.36915	0.026106	0.0953296	protein_coding	CTL0643
CTL0644	Chromosome	complement(761209..761556)	353.8	0.156493	1.11457	0.72256	0.861849	protein_coding	CTL0644
CTL0645	Chromosome	761738..762964	246.221	0.6269	1.54424	0.0428952	0.141032	protein_coding	CTL0645
dapL	Chromosome	763072..764256	533.505	-0.225111	-1.16887	0.289607	0.517113	protein_coding	CTL0646
CTL0647	Chromosome	764264..765271	149.057	-0.0758471	-1.05398	0.850018	0.931871	protein_coding	CTL0647
CTL0648	Chromosome	complement(765280..766410)	14.464	1.18601	2.27523	0.372401	0.596779	protein_coding	CTL0648
proS	Chromosome	766611..768356	1270.13	-0.376024	-1.29776	0.00359511	0.0213549	protein_coding	CTL0649
CTL0650	Chromosome	768425..769603	892.341	0.441924	1.35841	0.0166457	0.0685738	protein_coding	CTL0650
grpE	Chromosome	769600..770172	1240.58	0.102134	1.07336	0.598202	0.778099	protein_coding	CTL0651
dnaK	Chromosome	770198..772180	5017.24	-0.158538	-1.11616	0.0558604	0.172818	protein_coding	CTL0652
vacB	Chromosome	772473..774557	1193.01	-0.272347	-1.20777	0.0252736	0.0938282	protein_coding	CTL0654
CTL0655	Chromosome	774813..775577	2024.87	-0.0771475	-1.05493	0.597049	0.778099	protein_coding	CTL0655
CTL0656	Chromosome	complement(776000..776986)	902.757	-0.058555	-1.04142	0.739162	0.874124	protein_coding	CTL0656
sucB_2	Chromosome	complement(777018..778184)	583.052	-0.0597522	-1.04229	0.760592	0.889354	protein_coding	CTL0657
gltT	Chromosome	complement(778430..779668)	802.248	-0.520913	-1.43486	0.00532756	0.0277594	protein_coding	CTL0658
CTL0659	Chromosome	complement(779665..780774)	1562.24	-0.364076	-1.28706	0.0171633	0.0697283	protein_coding	CTL0659
CTL0660	Chromosome	complement(780940..781749)	317.989	-0.469294	-1.38443	0.17853	0.376514	protein_coding	CTL0660
CTL0661	Chromosome	complement(781737..782564)	435.178	-0.289225	-1.22198	0.295105	0.52067	protein_coding	CTL0661
ribC	Chromosome	complement(782561..783160)	1185.33	-0.577812	-1.49258	0.011866	0.0533971	protein_coding	CTL0662
CTL0663	Chromosome	783553..784017	1617.94	-0.381225	-1.30245	0.0565905	0.17387	protein_coding	CTL0663
dksA	Chromosome	784031..784405	2216.97	-0.139461	-1.10149	0.447878	0.668441	protein_coding	CTL0664
lspA	Chromosome	784411..784914	548.619	-0.0105025	-1.00731	0.9715	0.978087	protein_coding	CTL0665
CTL0666	Chromosome	785016..786377	605.201	-0.318415	-1.24696	0.0992766	0.256393	protein_coding	CTL0666
pcnB_2	Chromosome	786593..787870	596.581	0.0257887	1.01804	0.895162	0.946144	protein_coding	CTL0667
lpxB	Chromosome	787931..789754	334.69	0.287813	1.22079	0.171233	0.364944	protein_coding	CTL0668
pmpA	Chromosome	789861..792788	493.937	-0.599905	-1.51562	0.000190301	0.00182351	protein_coding	CTL0669
pmpB	Chromosome	792927..798176	740.463	2.05966	4.16889	1.07258e-60	1.91133e-58	protein_coding	CTL0670
pmpC	Chromosome	798351..803675	2959.75	-0.119771	-1.08656	0.119265	0.292333	protein_coding	CTL0671
CTL0672	Chromosome	804228..805058	477.247	-0.331224	-1.25808	0.217897	0.441241	protein_coding	CTL0672
CTL0673	Chromosome	805055..805765	254.49	0.136948	1.09958	0.723769	0.862137	protein_coding	CTL0673
CTL0674	Chromosome	805756..806637	200.429	0.414596	1.33293	0.304148	0.526206	protein_coding	CTL0674
CTL0675	Chromosome	complement(806553..807560)	224.973	-0.509503	-1.42356	0.235267	0.464796	protein_coding	CTL0675
rpmA	Chromosome	complement(807650..807901)	437.445	-0.767766	-1.70263	0.179171	0.376514	protein_coding	CTL0676
rplU	Chromosome	complement(807932..808255)	1963.39	-0.236358	-1.17802	0.259584	0.493155	protein_coding	CTL0677
CTL0678	Chromosome	808805..809506	673.311	0.142843	1.10408	0.591325	0.778099	protein_coding	CTL0678
CTL0679	Chromosome	809691..809852	3899.35	-0.254403	-1.19284	0.247655	0.480742	protein_coding	CTL0679
CTL0680	Chromosome	809869..810030	909.79	-0.0544546	-1.03847	0.889398	0.946144	protein_coding	CTL0680
CTL0681	Chromosome	810043..810528	785.287	-0.473417	-1.38839	0.0989853	0.256384	protein_coding	CTL0681
CTL0682	Chromosome	810661..811770	341.502	0.198677	1.14765	0.442471	0.663707	protein_coding	CTL0682
rsbV	Chromosome	811959..812309	493.767	0.863559	1.81952	0.033141	0.115346	protein_coding	CTL0683
CTL0684	Chromosome	812487..814352	1122.97	-0.330227	-1.25721	0.0124751	0.0550265	protein_coding	CTL0684
CTL0685	Chromosome	814549..815658	280.17	0.0391439	1.0275	0.889066	0.946144	protein_coding	CTL0685
CTL0686	Chromosome	815631..816452	100.398	-0.0767512	-1.05464	0.880002	0.946144	protein_coding	CTL0686
ubiE	Chromosome	816388..817077	63.4994	0.244009	1.18428	0.750678	0.880071	protein_coding	CTL0687
CTL0688	Chromosome	complement(817103..818092)	2571.65	-0.121898	-1.08817	0.380817	0.605805	protein_coding	CTL0688
dapF	Chromosome	complement(818153..818980)	1216.19	0.0352364	1.02472	0.859859	0.937772	protein_coding	CTL0689
clpP_2	Chromosome	complement(818949..819527)	2267.13	-0.1228	-1.08885	0.412641	0.634996	protein_coding	CTL0690
glyA	Chromosome	complement(819539..821032)	708.117	-0.00706976	-1.00491	0.964938	0.978087	protein_coding	CTL0691
CTL0692	Chromosome	821396..822067	41.2654	0.672288	1.5936	0.495339	0.71012	protein_coding	CTL0692
ispF	Chromosome	822170..822706	192.359	-0.0224857	-1.01571	0.969026	0.978087	protein_coding	CTL0693
CTL0694	Chromosome	complement(822703..823755)	1503.97	-0.274105	-1.20924	0.0577319	0.17556	protein_coding	CTL0694
rpsJ	Chromosome	complement(823772..824089)	11190.5	-0.433055	-1.35009	0.000103496	0.00112457	protein_coding	CTL0695
fusA	Chromosome	complement(824097..826181)	5914.47	-0.307957	-1.23795	0.000141601	0.00146705	protein_coding	CTL0696
rpsG	Chromosome	complement(826223..826696)	4872.36	-0.420881	-1.33874	0.00382769	0.0220031	protein_coding	CTL0697
rpsL	Chromosome	complement(826746..827135)	3368.95	-0.309704	-1.23945	0.0482607	0.154677	protein_coding	CTL0698
CTL0699	Chromosome	827377..827715	195.498	0.757838	1.69095	0.254962	0.487491	protein_coding	CTL0699
tsp	Chromosome	827873..829822	53.6845	2.62673	6.17626	0.00239269	0.0155612	protein_coding	CTL0700
crpA	Chromosome	complement(829929..830381)	188.778	0.0712315	1.05061	0.890111	0.946144	protein_coding	CTL0701
omcB	Chromosome	complement(830559..832220)	2004.91	2.32228	5.0012	7.95359e-62	1.77166e-59	protein_coding	CTL0702
omcA	Chromosome	complement(832367..832633)	708.321	2.56816	5.93051	1.70601e-06	2.76374e-05	protein_coding	CTL0703
CTL0704	Chromosome	832970..833194	42.5211	2.5385	5.80984	0.282878	0.512074	protein_coding	CTL0704
gltX	Chromosome	complement(833191..834711)	982.376	-0.0599108	-1.0424	0.672612	0.828903	protein_coding	CTL0705
euo	Chromosome	complement(834982..835533)	752.966	-0.278964	-1.21332	0.289428	0.517113	protein_coding	CTL0706
recJ	Chromosome	complement(835937..837691)	503.435	-0.0327258	-1.02294	0.850995	0.931871	protein_coding	CTL0707
secF	Chromosome	complement(837809..842011)	856.227	-0.179703	-1.13265	0.0906478	0.246026	protein_coding	CTL0708
CTL0709	Chromosome	complement(842431..842763)	829.002	-1.05795	-2.08198	0.00595365	0.0303126	protein_coding	CTL0709
uppS	Chromosome	843225..843986	626.254	-0.339972	-1.26573	0.168384	0.360146	protein_coding	CTL0710
cdsA	Chromosome	843992..844909	720.9	0.0154716	1.01078	0.941669	0.96872	protein_coding	CTL0711
cmk	Chromosome	844906..845556	771.903	-0.391126	-1.31142	0.108396	0.272827	protein_coding	CTL0712
plsC	Chromosome	845553..846203	741.38	0.302734	1.23348	0.21922	0.441931	protein_coding	CTL0713
argS	Chromosome	846218..847909	531.425	-0.233828	-1.17595	0.251238	0.482442	protein_coding	CTL0714
murA	Chromosome	complement(847947..849281)	555.431	0.220248	1.16493	0.249661	0.482442	protein_coding	CTL0715
tarp	Chromosome	849494..852511	125.784	2.59909	6.05906	3.45499e-10	9.62e-09	protein_coding	CTL0716
CTL0717	Chromosome	complement(852563..853279)	942.307	0.0939367	1.06728	0.634572	0.808982	protein_coding	CTL0717
CTL0718	Chromosome	complement(853462..853965)	324.89	1.04487	2.06318	0.0140822	0.0603518	protein_coding	CTL0718
prfB	Chromosome	complement(853962..855069)	227.248	0.354971	1.27896	0.302535	0.525455	protein_coding	CTL0719
CTL0720	Chromosome	855389..855649	4327.88	0.126662	1.09176	0.427555	0.650664	protein_coding	CTL0720
CTL0721	Chromosome	855707..856696	1221.23	0.145381	1.10602	0.368783	0.59306	protein_coding	CTL0721
ispD	Chromosome	856686..857345	234.658	0.0603195	1.0427	0.881128	0.946144	protein_coding	CTL0722
truA	Chromosome	857354..858157	127.693	-0.784473	-1.72246	0.162199	0.354743	protein_coding	CTL0723
CTL0724	Chromosome	complement(858109..858783)	338.615	-0.196256	-1.14572	0.555528	0.758662	protein_coding	CTL0724
CTL0725	Chromosome	858876..859517	43.6154	-0.580936	-1.49582	0.597906	0.778099	protein_coding	CTL0725
CTL0726	Chromosome	859811..860140	713.017	0.697111	1.62125	0.080679	0.225345	protein_coding	CTL0726
atoS	Chromosome	860118..861176	257.925	1.73529	3.32946	7.26249e-06	0.00010608	protein_coding	CTL0727
atoC	Chromosome	861219..862379	160.383	2.99143	7.95264	8.85482e-07	1.54699e-05	protein_coding	CTL0728
CTL0729	Chromosome	862606..863142	56.9961	-0.203802	-1.15173	0.840755	0.930985	protein_coding	CTL0729
recO	Chromosome	863112..863843	99.8469	-1.05234	-2.07389	0.183246	0.383267	protein_coding	CTL0730
CTL0731	Chromosome	complement(863840..864442)	260.743	0.135078	1.09815	0.728432	0.865328	protein_coding	CTL0731
CTL0733	Chromosome	864920..865714	361.79	-0.0978229	-1.07016	0.7407	0.874124	protein_coding	CTL0733
CTL0734	Chromosome	865720..866034	98.5877	0.973284	1.9633	0.298001	0.523705	protein_coding	CTL0734
CTL0735	Chromosome	complement(865973..866902)	169.062	1.84428	3.59074	0.000230606	0.00216284	protein_coding	CTL0735
pheT	Chromosome	866990..869362	641.146	-0.250796	-1.18986	0.0842738	0.233919	protein_coding	CTL0736
CTL0737	Chromosome	869359..870324	1618.44	0.425973	1.34348	0.00302713	0.0186012	protein_coding	CTL0737
CTL0738	Chromosome	870343..870855	173.781	0.0210475	1.0147	0.967272	0.978087	protein_coding	CTL0738
oppC2	Chromosome	complement(870852..872588)	1101.44	0.1587	1.11628	0.290806	0.518216	protein_coding	CTL0739
oppB2	Chromosome	complement(872590..874005)	1397.46	0.205505	1.15309	0.125312	0.299337	protein_coding	CTL0740
oppA4	Chromosome	complement(874050..876140)	1798.66	0.0764033	1.05439	0.458556	0.678693	protein_coding	CTL0741
CTL0742	Chromosome	complement(876746..877477)	154.258	-0.0709681	-1.05042	0.897349	0.946144	protein_coding	CTL0742
CTL0743	Chromosome	complement(877639..878292)	816.859	0.43068	1.34787	0.0707847	0.204107	protein_coding	CTL0743
CTL0744	Chromosome	878760..879125	75.7081	-0.345581	-1.27066	0.708882	0.854687	protein_coding	CTL0744
CTL0745	Chromosome	complement(879104..880102)	441.202	0.503934	1.41808	0.0445762	0.144954	protein_coding	CTL0745
hemZ	Chromosome	complement(880259..881203)	877.543	0.300883	1.2319	0.125212	0.299337	protein_coding	CTL0746
fliY	Chromosome	complement(881225..882010)	991.717	0.0526014	1.03713	0.774351	0.8972	protein_coding	CTL0747
CTL0748	Chromosome	complement(882056..882628)	424.902	0.556795	1.471	0.0961356	0.250861	protein_coding	CTL0748
CTL0749	Chromosome	complement(882625..883359)	380.558	-0.200302	-1.14894	0.512995	0.727833	protein_coding	CTL0749
glgC	Chromosome	complement(883448..884773)	133.317	0.837301	1.7867	0.0341968	0.118558	protein_coding	CTL0750
CTL0751	Chromosome	884965..885216	0	#N/A	#N/A	#N/A	#N/A	protein_coding	CTL0751
rho	Chromosome	complement(885226..886620)	2161.01	-0.242764	-1.18326	0.0327557	0.114452	protein_coding	CTL0752
CTL0753	Chromosome	complement(886617..887225)	2514.4	-0.0278447	-1.01949	0.841773	0.930985	protein_coding	CTL0753
polA	Chromosome	complement(887219..889819)	1232.55	0.617856	1.53459	2.20887e-05	0.000302785	protein_coding	CTL0754
sohB	Chromosome	complement(889836..890831)	1050.59	0.578805	1.49361	0.000707077	0.00599678	protein_coding	CTL0755
CTL0756	Chromosome	complement(890971..892593)	1137.56	-0.237272	-1.17876	0.10169	0.259616	protein_coding	CTL0756
pgsA_2	Chromosome	complement(892805..893311)	716.453	-0.249668	-1.18893	0.355986	0.579859	protein_coding	CTL0757
CTL0758	Chromosome	complement(893707..893856)	0	#N/A	#N/A	#N/A	#N/A	protein_coding	CTL0758
dnaB	Chromosome	893825..895243	512.095	0.120921	1.08743	0.529372	0.738139	protein_coding	CTL0759
gidA	Chromosome	895538..897370	2111.1	-0.125261	-1.0907	0.223797	0.446091	protein_coding	CTL0760
lplA_2	Chromosome	897360..898061	159.782	1.33189	2.51731	0.0144892	0.0614756	protein_coding	CTL0761
ndk	Chromosome	complement(898118..898543)	6988.6	-0.798518	-1.73931	2.21582e-08	5.0623e-07	protein_coding	CTL0762
ruvA	Chromosome	complement(898703..899305)	211.86	-0.398043	-1.31772	0.428977	0.650664	protein_coding	CTL0763
ruvC	Chromosome	complement(899325..899837)	512.175	0.365942	1.28872	0.241837	0.473643	protein_coding	CTL0764
CTL0765	Chromosome	complement(899945..900394)	1371.73	0.990526	1.98691	4.80805e-05	0.000594996	protein_coding	CTL0765
CTL0766	Chromosome	complement(900786..901652)	2384.58	-0.234869	-1.1768	0.068865	0.199352	protein_coding	CTL0766
gapA	Chromosome	complement(901663..902667)	3230.62	-0.318041	-1.24664	0.00455894	0.0249203	protein_coding	CTL0767
rplQ	Chromosome	complement(902711..903136)	5230.36	-0.228589	-1.17169	0.0921109	0.246026	protein_coding	CTL0768
rpoA	Chromosome	complement(903145..904278)	5353.32	-0.287234	-1.2203	0.00211409	0.0144897	protein_coding	CTL0769
rpsK	Chromosome	complement(904299..904697)	6497.27	-0.313874	-1.24304	0.018089	0.0726006	protein_coding	CTL0770
rpsM	Chromosome	complement(904719..905087)	6457.44	-0.387658	-1.30827	0.0023818	0.0155612	protein_coding	CTL0771
secY	Chromosome	complement(905143..906516)	4712.89	-0.269456	-1.20535	0.00327077	0.0198249	protein_coding	CTL0772
rplO	Chromosome	complement(906539..906973)	5435.23	-0.493664	-1.40802	0.000223761	0.00212097	protein_coding	CTL0773
rpsE	Chromosome	complement(906966..907463)	6452.17	-0.403806	-1.32299	0.00127387	0.00953796	protein_coding	CTL0774
rplR	Chromosome	complement(907478..907849)	1537.65	-0.231164	-1.17378	0.293159	0.518978	protein_coding	CTL0775
rplF	Chromosome	complement(907871..908422)	3796.82	-0.515338	-1.42933	0.000401358	0.00362177	protein_coding	CTL0776
rpsH	Chromosome	complement(908450..908851)	3768.75	-0.386043	-1.3068	0.0104402	0.0484489	protein_coding	CTL0777
rplE	Chromosome	complement(908869..909411)	5534.71	-0.481321	-1.39602	0.00214032	0.0145575	protein_coding	CTL0778
rplX	Chromosome	complement(909413..909748)	1976.52	-0.201975	-1.15027	0.318902	0.541223	protein_coding	CTL0779
rplN	Chromosome	complement(909761..910129)	3923.64	-0.0351497	-1.02466	0.806561	0.916156	protein_coding	CTL0780
rpsQ	Chromosome	complement(910146..910397)	1012.38	-0.409649	-1.32836	0.29584	0.520935	protein_coding	CTL0781
rpmC	Chromosome	complement(910390..910608)	1180.2	-0.928566	-1.90338	0.0165459	0.0685693	protein_coding	CTL0782
rplP	Chromosome	complement(910610..911026)	1058.85	-0.436547	-1.35336	0.0940183	0.24711	protein_coding	CTL0783
rpsC	Chromosome	complement(911059..911733)	3157.85	-0.575016	-1.48969	7.12745e-05	0.000814174	protein_coding	CTL0784
rplV	Chromosome	complement(911743..912078)	4302.13	-0.52133	-1.43528	0.000948072	0.00767938	protein_coding	CTL0785
rpsS	Chromosome	complement(912097..912363)	6541.19	-0.456687	-1.37239	0.00261883	0.016667	protein_coding	CTL0786
rplB	Chromosome	complement(912369..913223)	5755.25	-0.325498	-1.2531	0.0010463	0.00832371	protein_coding	CTL0787
rplW	Chromosome	complement(913247..913582)	1886.67	-0.318868	-1.24735	0.203084	0.415603	protein_coding	CTL0788
rplD	Chromosome	complement(913598..914266)	4273.08	-0.224705	-1.16854	0.129565	0.303254	protein_coding	CTL0789
rplC	Chromosome	complement(914275..914940)	3376.48	-0.573961	-1.48861	0.000180879	0.00181082	protein_coding	CTL0790
CTL0791	Chromosome	complement(915375..916271)	2453.23	-0.186091	-1.13768	0.137007	0.31873	protein_coding	CTL0791
fmt	Chromosome	complement(916437..917387)	938.412	-0.171775	-1.12644	0.398538	0.618637	protein_coding	CTL0792
lpxA	Chromosome	complement(917377..918219)	901.469	0.091497	1.06548	0.623771	0.799683	protein_coding	CTL0793
fabZ	Chromosome	complement(918231..918692)	1605.04	0.0174738	1.01219	0.925565	0.961549	protein_coding	CTL0794
lpxC	Chromosome	complement(918689..919549)	1854.22	-0.0940147	-1.06734	0.511869	0.727833	protein_coding	CTL0795
cutE	Chromosome	complement(919649..921277)	175.845	0.0953575	1.06833	0.744788	0.876482	protein_coding	CTL0796
CTL0797	Chromosome	complement(921341..921823)	536.515	0.0384951	1.02704	0.899098	0.946144	protein_coding	CTL0797
dnaQ2	Chromosome	complement(921959..922711)	1433.66	-0.459972	-1.37552	0.022792	0.0871575	protein_coding	CTL0798
CTL0799	Chromosome	complement(922715..923188)	1532.79	-0.140377	-1.10219	0.473438	0.692666	protein_coding	CTL0799
CTL0800	Chromosome	complement(923167..923883)	3974.46	-0.106331	-1.07649	0.451894	0.671062	protein_coding	CTL0800
trxA	Chromosome	924605..924913	1614.15	-0.238204	-1.17952	0.361504	0.585317	protein_coding	CTL0801
CTL0802	Chromosome	complement(924963..925418)	498.651	0.164	1.12039	0.610026	0.787729	protein_coding	CTL0802
mip	Chromosome	complement(925434..926165)	3034.76	-0.0547349	-1.03867	0.653441	0.813242	protein_coding	CTL0803
aspS	Chromosome	complement(926303..928051)	1530.55	-0.175752	-1.12955	0.282981	0.512074	protein_coding	CTL0804
hisS	Chromosome	complement(928032..929318)	980.061	-0.305143	-1.23554	0.0553231	0.171991	protein_coding	CTL0805
uhpC	Chromosome	929754..931124	9641.95	0.165536	1.12158	0.0354204	0.122324	protein_coding	CTL0806
dnaE	Chromosome	931138..934851	963.302	0.0991053	1.07111	0.343776	0.568283	protein_coding	CTL0807
CTL0808	Chromosome	complement(935080..935949)	171.32	2.71806	6.57989	1.3135e-05	0.000185767	protein_coding	CTL0808
CTL0809	Chromosome	936101..937057	1040.54	0.0990024	1.07103	0.641807	0.811134	protein_coding	CTL0809
CTL0810	Chromosome	937082..937666	254.784	-0.0543431	-1.03839	0.88962	0.946144	protein_coding	CTL0810
rsbW	Chromosome	937653..938093	544.902	-0.434165	-1.35113	0.200798	0.412508	protein_coding	CTL0811
CTL0812	Chromosome	complement(938100..938525)	345.643	1.34236	2.53565	0.00522763	0.027399	protein_coding	CTL0812
dacC	Chromosome	938633..939946	248.914	0.402881	1.32215	0.156552	0.346123	protein_coding	CTL0813
CTL0814	Chromosome	940079..940486	258.241	-1.14784	-2.21582	0.0689118	0.199352	protein_coding	CTL0814
CTL0815	Chromosome	940483..941589	286.062	-0.120287	-1.08695	0.675386	0.831173	protein_coding	CTL0815
brnQ	Chromosome	941739..942974	841.406	-0.22547	-1.16916	0.327421	0.549401	protein_coding	CTL0817
CTL0818	Chromosome	943148..946747	256.624	-0.0956465	-1.06854	0.582583	0.770995	protein_coding	CTL0818
CTL0819	Chromosome	946926..947405	1878.71	0.283856	1.21744	0.141416	0.324149	protein_coding	CTL0819
lpdA	Chromosome	947614..949011	2067.76	-0.149211	-1.10896	0.333245	0.556374	protein_coding	CTL0820
lipA	Chromosome	949008..949943	886.844	0.595213	1.5107	0.00168165	0.011798	protein_coding	CTL0821
sctJ	Chromosome	950047..951024	2423.51	0.360255	1.28365	0.00376164	0.0217638	protein_coding	CTL0822
CTL0823	Chromosome	951025..951861	868.006	0.668511	1.58943	0.00107629	0.00841202	protein_coding	CTL0823
sctL	Chromosome	952137..952808	1093.51	1.12239	2.17708	1.34667e-06	2.26393e-05	protein_coding	CTL0824
sctR	Chromosome	952821..953741	362.204	0.668622	1.58955	0.021225	0.0825827	protein_coding	CTL0825
sctS	Chromosome	953753..954037	431.045	1.62831	3.09151	0.00235895	0.0155612	protein_coding	CTL0826
sctT	Chromosome	954044..954913	285.589	0.126633	1.09174	0.692504	0.842481	protein_coding	CTL0827
CTL0828	Chromosome	complement(954992..955435)	9150.91	1.80912	3.50428	1.02508e-27	1.01483e-25	protein_coding	CTL0828
CTL0829	Chromosome	complement(955525..956517)	361.917	0.0595886	1.04217	0.81897	0.923223	protein_coding	CTL0829
CTL0830	Chromosome	complement(956523..957047)	425.988	0.390187	1.31056	0.243669	0.475075	protein_coding	CTL0830
CTL0831	Chromosome	complement(957032..957487)	809.393	0.26177	1.19895	0.324178	0.544986	protein_coding	CTL0831
gspG	Chromosome	complement(957471..957800)	1156.27	0.681446	1.60375	0.0125627	0.0551397	protein_coding	CTL0832
gspF	Chromosome	complement(957862..959037)	232.251	0.0526283	1.03715	0.866547	0.941005	protein_coding	CTL0833
gspE	Chromosome	complement(959049..960554)	605.049	0.303356	1.23401	0.0913669	0.246026	protein_coding	CTL0834
gspD	Chromosome	complement(960538..962820)	468.154	-0.165697	-1.12171	0.392729	0.613898	protein_coding	CTL0835
CTL0836	Chromosome	complement(962821..964050)	438.543	-0.152918	-1.11182	0.52024	0.733439	protein_coding	CTL0836
pepP	Chromosome	complement(964179..965249)	445.203	0.255384	1.19365	0.273035	0.505768	protein_coding	CTL0837
mutL	Chromosome	complement(965260..966990)	120.627	0.62297	1.54004	0.128193	0.303254	protein_coding	CTL0838
scc2	Chromosome	967270..967968	42.0497	0.734091	1.66335	0.41677	0.639142	protein_coding	CTL0839
CTL0840	Chromosome	967985..968344	44.6785	0.331538	1.25835	0.779659	0.8978	protein_coding	CTL0840
copB	Chromosome	968381..969844	70.7455	0.803686	1.74556	0.120976	0.292843	protein_coding	CTL0841
copD	Chromosome	969875..971194	64.1754	1.60144	3.03446	0.016817	0.0687336	protein_coding	CTL0842
CTL0843	Chromosome	complement(971272..972255)	226.722	0.159538	1.11693	0.634959	0.808982	protein_coding	CTL0843
thrS	Chromosome	972560..974467	985.063	-0.208851	-1.15577	0.137995	0.320171	protein_coding	CTL0844
minD	Chromosome	974919..975686	1058.63	0.0665768	1.04723	0.712411	0.856624	protein_coding	CTL0845
gp6D	Chromosome	975691..976482	812.282	0.0107294	1.00746	0.957757	0.977505	protein_coding	CTL0846
CTL0847	Chromosome	976448..976999	3432.35	-0.192692	-1.14289	0.20093	0.412508	protein_coding	CTL0847
trpS	Chromosome	977178..978218	2867.67	-0.347497	-1.27235	0.0118311	0.0533971	protein_coding	CTL0848
uvrB	Chromosome	978243..980249	425.685	0.035772	1.02511	0.84217	0.930985	protein_coding	CTL0849
eno	Chromosome	980411..981685	1488.28	0.100091	1.07184	0.485491	0.706101	protein_coding	CTL0850
rbsU	Chromosome	981813..983765	89.0983	0.796449	1.73682	0.0524497	0.164552	protein_coding	CTL0851
CTL0852	Chromosome	983890..985698	52.6535	1.6024	3.03648	0.0269648	0.0976653	protein_coding	CTL0852
CTL0853	Chromosome	complement(985713..988577)	194.983	1.47023	2.77067	3.73798e-08	8.12326e-07	protein_coding	CTL0853
sdhB	Chromosome	complement(988674..989372)	45.6653	-0.550336	-1.46443	0.594442	0.778099	protein_coding	CTL0854
sdhA	Chromosome	complement(989451..991331)	93.9813	0.636983	1.55507	0.108131	0.272827	protein_coding	CTL0855
CTL0858	Chromosome	complement(992336..993127)	294.936	0.100707	1.0723	0.776769	0.8978	protein_coding	CTL0858
dsdD	Chromosome	complement(993212..995290)	271.028	0.663935	1.5844	0.00371607	0.0217638	protein_coding	CTL0859
exbB	Chromosome	995443..996141	497.871	0.155343	1.11369	0.562475	0.760494	protein_coding	CTL0860
CTL0861	Chromosome	996138..996545	79.5172	-0.204713	-1.15246	0.819415	0.923223	protein_coding	CTL0861
CTL0861A	Chromosome	996548..997255	71.277	1.20607	2.30708	0.199185	0.411216	protein_coding	CTL0861A
tolB	Chromosome	997255..998550	748.293	-0.0490559	-1.03459	0.81371	0.92124	protein_coding	CTL0862
pal	Chromosome	998547..999113	1608.78	0.189668	1.1405	0.293563	0.518978	protein_coding	CTL0863
CTL0864	Chromosome	999103..999705	918.118	0.0850912	1.06075	0.694569	0.842481	protein_coding	CTL0864
CTL0865	Chromosome	999776..1000168	181.687	2.10808	4.31118	0.0192319	0.0761582	protein_coding	CTL0865
ahpC	Chromosome	complement(1000165..1000752)	4628.29	-0.374189	-1.29611	0.00653803	0.0321844	protein_coding	CTL0866
groEL2	Chromosome	complement(1000960..1002561)	277.991	1.3874	2.61606	8.09247e-07	1.47151e-05	protein_coding	CTL0867
CTL0868	Chromosome	complement(1002641..1003867)	357.53	-0.157304	-1.1152	0.518288	0.731846	protein_coding	CTL0868
CTL0869	Chromosome	1004063..1004692	725.478	-0.371811	-1.29398	0.146971	0.329023	protein_coding	CTL0869
CTL0870	Chromosome	complement(1004666..1004905)	298.656	0.152772	1.1117	0.807163	0.916156	protein_coding	CTL0870
ung	Chromosome	complement(1004890..1005579)	274.487	0.559439	1.4737	0.178927	0.376514	protein_coding	CTL0871
uvrD	Chromosome	1005660..1007564	1404.64	-0.123332	-1.08925	0.390763	0.612754	protein_coding	CTL0872
rpoN	Chromosome	1007568..1008878	102.407	-0.138667	-1.10089	0.773287	0.897134	protein_coding	CTL0873
CTL0874	Chromosome	complement(1008986..1009681)	4013.53	-0.284343	-1.21786	0.0506391	0.159998	protein_coding	CTL0874
CTL0875	Chromosome	complement(1009678..1010409)	1927.51	-0.521914	-1.43586	0.00152077	0.0109275	protein_coding	CTL0875
folA	Chromosome	complement(1010381..1010860)	1939.03	-0.390372	-1.31073	0.0612836	0.182823	protein_coding	CTL0876
folP	Chromosome	complement(1010857..1012209)	4562.98	-0.202879	-1.15099	0.027444	0.0989985	protein_coding	CTL0877
folX	Chromosome	complement(1012206..1012580)	1637.55	0.0613544	1.04344	0.778507	0.8978	protein_coding	CTL0878
rpoD	Chromosome	complement(1012599..1014314)	1079.22	-0.137888	-1.10029	0.339097	0.562635	protein_coding	CTL0879
CTL0880	Chromosome	complement(1014463..1015752)	294.453	-0.193247	-1.14333	0.471874	0.691513	protein_coding	CTL0880
rpsT	Chromosome	1016201..1016497	1792.01	-0.551209	-1.46531	0.0409788	0.13675	protein_coding	CTL0881
CTL0882	Chromosome	1016730..1017530	2080.43	0.471508	1.38656	0.000840831	0.00693686	protein_coding	CTL0882
CTL0883	Chromosome	complement(1017586..1020213)	171.621	2.84664	7.19323	2.49344e-13	8.54482e-12	protein_coding	CTL0883
CTL0884	Chromosome	1020329..1022845	333.594	2.80629	6.99484	1.00459e-21	5.96724e-20	protein_coding	CTL0884
CTL0885	Chromosome	complement(1022909..1025407)	642.427	1.83366	3.56439	2.33927e-17	1.09699e-15	protein_coding	CTL0885
CTL0886	Chromosome	complement(1025635..1027590)	119.156	0.727954	1.65629	0.0422297	0.139876	protein_coding	CTL0886
CTL0887	Chromosome	complement(1027698..1028999)	11888.1	-0.625101	-1.54232	5.63383e-15	2.2817e-13	protein_coding	CTL0887
mviN	Chromosome	complement(1029243..1030826)	731.683	-0.069897	-1.04964	0.65556	0.813242	protein_coding	CTL0888
nfo	Chromosome	1031026..1031892	681.401	0.0123685	1.00861	0.952455	0.975445	protein_coding	CTL0889
rpsD	Chromosome	complement(1031988..1032617)	3957.08	-0.485967	-1.40052	0.000603989	0.0052248	protein_coding	CTL0890
CTL0891	Chromosome	1033001..1033984	2273.59	-0.615842	-1.53245	5.48396e-06	8.14368e-05	protein_coding	CTL0891
ispA	Chromosome	complement(1034057..1034932)	393.63	0.122006	1.08825	0.651607	0.813242	protein_coding	CTL0892
glmU	Chromosome	complement(1034988..1035605)	599.495	-0.0268869	-1.01881	0.917086	0.9557	protein_coding	CTL0893
CTL0894	Chromosome	complement(1035658..1036341)	882.175	1.88007	3.68094	1.5969e-12	5.08155e-11	protein_coding	CTL0894
CTL0895	Chromosome	1036521..1036775	1599.88	-0.315043	-1.24405	0.23115	0.457677	protein_coding	CTL0895
CTL0897	Chromosome	complement(1036956..1038545)	735.816	-0.22404	-1.168	0.165807	0.357895	protein_coding	CTL0897

## Sheet: dacA-KD
Name	Chromosome	Region	Max group mean	Log₂ fold change	Fold change	P-value	FDR p-value	Biotype	Gene ID
hemB	Chromosome	1..1017	271.35	-0.433565	-1.35057	0.0513815	0.11063	protein_coding	CTL0001
nqrA	Chromosome	complement(1043..2440)	1460.79	0.188075	1.13924	0.0518276	0.111324	protein_coding	CTL0002
CTL0003	Chromosome	complement(2462..2896)	861.914	-1.88218	-3.68632	2.00012e-15	4.3905e-14	protein_coding	CTL0003
greA	Chromosome	3010..5157	1079.84	0.409363	1.3281	1.30751e-05	7.49527e-05	protein_coding	CTL0004
aspC_1	Chromosome	5345..6547	991.137	0.235427	1.17726	0.0345637	0.0797624	protein_coding	CTL0005
CTL0006	Chromosome	6522..7532	142.654	-0.0811063	-1.05783	0.795978	0.869394	protein_coding	CTL0006
recB	Chromosome	complement(7548..10628)	66.1245	0.0907134	1.0649	0.733358	0.81442	protein_coding	CTL0007
recC	Chromosome	complement(10630..13650)	77.3926	-0.321053	-1.24924	0.187649	0.315083	protein_coding	CTL0008
CTL0009	Chromosome	13663..15342	1673.63	0.415706	1.33395	0.0185557	0.047989	protein_coding	CTL0009
CTL0010	Chromosome	complement(15362..16177)	284.054	-0.412418	-1.33092	0.087195	0.16986	protein_coding	CTL0010
topA	Chromosome	17072..19645	851.018	0.646592	1.56547	4.04065e-11	5.13753e-10	protein_coding	CTL0011
CTL0012	Chromosome	complement(19675..20679)	450.478	0.252672	1.19141	0.159703	0.278014	protein_coding	CTL0012
CTL0013	Chromosome	complement(20658..20954)	831.281	0.26583	1.20233	0.251252	0.402361	protein_coding	CTL0013
CTL0014	Chromosome	21059..22438	593.471	0.0885977	1.06334	0.659082	0.775599	protein_coding	CTL0014
CTL0015	Chromosome	22438..23016	359.829	-0.309462	-1.23925	0.183637	0.308921	protein_coding	CTL0015
CTL0016	Chromosome	23007..24281	374.019	-0.11865	-1.08572	0.438022	0.602673	protein_coding	CTL0016
CTL0017	Chromosome	24284..24820	71.362	0.357301	1.28103	0.637801	0.756286	protein_coding	CTL0017
recA	Chromosome	25080..26138	791.96	-0.484957	-1.39954	0.000338377	0.00144332	protein_coding	CTL0018
CTL0019	Chromosome	26424..28250	117.432	-0.0491378	-1.03465	0.818216	0.888293	protein_coding	CTL0019
recD_1	Chromosome	28247..29737	292.806	-0.126911	-1.09195	0.520102	0.666309	protein_coding	CTL0020
CTL0021	Chromosome	29803..29982	52.6784	-1.90135	-3.73562	0.175179	0.298601	protein_coding	CTL0021
CTL0022	Chromosome	complement(30083..30802)	271.294	-0.118387	-1.08552	0.698453	0.799101	protein_coding	CTL0022
CTL0023	Chromosome	complement(30811..31299)	417.24	-0.107904	-1.07766	0.654276	0.773782	protein_coding	CTL0023
kdsA	Chromosome	complement(31296..32105)	1229.69	0.0923306	1.06609	0.426256	0.594776	protein_coding	CTL0024
CTL0025	Chromosome	32591..32884	680.37	-0.270046	-1.20585	0.275765	0.427912	protein_coding	CTL0025
CTL0026	Chromosome	32884..33201	271.535	-0.164109	-1.12047	0.629639	0.752642	protein_coding	CTL0026
sfhB	Chromosome	33283..34290	167.043	-0.87705	-1.83662	0.00439307	0.0140204	protein_coding	CTL0027
CTL0028	Chromosome	34390..34626	413.679	-0.667544	-1.58837	0.129065	0.236095	protein_coding	CTL0028
gyrA2	Chromosome	complement(34765..36237)	165.075	-0.422963	-1.34068	0.055947	0.118755	protein_coding	CTL0029
gyrB	Chromosome	complement(36252..38069)	150.075	-0.489168	-1.40364	0.017834	0.0465235	protein_coding	CTL0030
hemA	Chromosome	38449..39456	393.177	0.521457	1.4354	0.017246	0.0455174	protein_coding	CTL0031
sycE	Chromosome	40168..40569	630.037	-0.0341233	-1.02393	0.880913	0.925113	protein_coding	CTL0032
CTL0033	Chromosome	40573..43062	1318.21	0.00751185	1.00522	0.928626	0.95298	protein_coding	CTL0033
CTL0034	Chromosome	43106..43357	1544.83	-0.640916	-1.55932	0.00195191	0.00691621	protein_coding	CTL0034
CTL0035	Chromosome	43384..43635	1175.55	-0.179025	-1.13212	0.3452	0.506656	protein_coding	CTL0035
CTL0036	Chromosome	43654..44103	1188.72	-0.29075	-1.22328	0.0526752	0.112341	protein_coding	CTL0036
CTL0037	Chromosome	44123..44794	1822.67	-0.323605	-1.25145	0.00403532	0.0130172	protein_coding	CTL0037
sctN	Chromosome	44796..46124	677.535	-0.5184	-1.43237	4.16912e-05	0.000215644	protein_coding	CTL0038
CTL0039	Chromosome	46147..46653	180.869	0.0206306	1.0144	0.948054	0.966307	protein_coding	CTL0039
CTL0040	Chromosome	46657..47508	1205.45	-0.96898	-1.95746	3.71969e-10	3.98538e-09	protein_coding	CTL0040
sctQ	Chromosome	47518..48639	532.476	-0.812749	-1.75655	1.64593e-07	1.35903e-06	protein_coding	CTL0041
pkn5	Chromosome	48774..50246	549.639	-0.614373	-1.53089	1.05743e-05	6.22019e-05	protein_coding	CTL0042
CTL0043	Chromosome	50243..53008	2683.83	-0.640441	-1.55881	4.89179e-17	1.25789e-15	protein_coding	CTL0043
aspC_2	Chromosome	complement(53322..54392)	140.207	-1.14287	-2.20819	0.000612032	0.00250377	protein_coding	CTL0044
CTL0045	Chromosome	complement(54382..54903)	392.773	-1.54359	-2.91518	1.09601e-05	6.3639e-05	protein_coding	CTL0045
rrf	Chromosome	complement(55274..55813)	3408.44	0.297331	1.22887	0.00669853	0.0205057	protein_coding	CTL0046
pyrH	Chromosome	complement(55810..56547)	9115.75	0.389438	1.30988	3.73754e-07	2.89981e-06	protein_coding	CTL0047
tsf	Chromosome	complement(56560..57408)	7448.05	0.485783	1.40035	4.07249e-10	4.31205e-09	protein_coding	CTL0048
rpsB	Chromosome	complement(57405..58253)	8059.33	0.423903	1.34155	3.12866e-08	2.76059e-07	protein_coding	CTL0049
ompA	Chromosome	complement(58637..59821)	65254.8	-0.71043	-1.63629	2.69207e-26	1.34603e-24	protein_coding	CTL0050
pbpB	Chromosome	60428..63670	210.193	-0.052019	-1.03671	0.693697	0.797352	protein_coding	CTL0051
CTL0052	Chromosome	63734..64741	213.67	-0.827664	-1.77481	0.0133011	0.0367209	protein_coding	CTL0052
CTL0053	Chromosome	65083..66534	324.013	0.197772	1.14693	0.221237	0.360893	protein_coding	CTL0053
CTL0054	Chromosome	66537..67304	427.337	0.202273	1.15051	0.30008	0.455433	protein_coding	CTL0054
CTL0055	Chromosome	67308..68495	418.374	-0.27156	-1.20711	0.0785508	0.154695	protein_coding	CTL0055
sufS	Chromosome	68488..69693	380.008	-0.00505886	-1.00351	0.973804	0.984746	protein_coding	CTL0056
parB	Chromosome	69829..70674	771.419	0.000957115	1.00066	0.994293	0.995399	protein_coding	CTL0057
dppF	Chromosome	complement(70666..71496)	473.581	0.251605	1.19053	0.171357	0.293756	protein_coding	CTL0058
dppD	Chromosome	complement(71489..72454)	1401.32	0.306767	1.23693	0.0124028	0.0347743	protein_coding	CTL0059
CTL0060	Chromosome	72615..73289	7677.55	0.251106	1.19012	0.00150202	0.00554025	protein_coding	CTL0060
CTL0061	Chromosome	73292..74572	1411.81	-0.0086426	-1.00601	0.928224	0.95298	protein_coding	CTL0061
pgk	Chromosome	74711..75922	943.16	-0.867563	-1.82458	1.10268e-12	1.80438e-11	protein_coding	CTL0062
CTL0063	Chromosome	76182..77150	313.132	-2.00404	-4.01122	1.26305e-13	2.36822e-12	protein_coding	CTL0063
CTL0064	Chromosome	77201..78397	277.526	-1.01129	-2.01572	6.01354e-06	3.73254e-05	protein_coding	CTL0064
CTL0065	Chromosome	78483..79661	371.316	-0.225624	-1.16928	0.190508	0.318102	protein_coding	CTL0065
nth	Chromosome	complement(79658..80293)	33.2567	-0.121858	-1.08814	0.85395	0.909506	protein_coding	CTL0066
trmE	Chromosome	complement(80300..81634)	148.895	-0.474557	-1.38949	0.0842527	0.165201	protein_coding	CTL0067
psdD	Chromosome	81902..82807	208.848	-0.763945	-1.69813	0.00305784	0.0101179	protein_coding	CTL0068
CTL0069	Chromosome	82872..84197	1335.02	0.392633	1.31279	0.000334437	0.00144016	protein_coding	CTL0069
secA	Chromosome	84456..87365	2392.62	0.36129	1.28457	2.10315e-06	1.43396e-05	protein_coding	CTL0070
CTL0071	Chromosome	complement(87459..87986)	5506.08	-1.59171	-3.01407	1.77524e-48	1.45247e-46	protein_coding	CTL0071
engA	Chromosome	complement(88063..89535)	428.717	-0.348188	-1.27296	0.0138919	0.0379002	protein_coding	CTL0072
pcnB_1	Chromosome	complement(89651..90883)	668.511	0.0859621	1.0614	0.669524	0.780566	protein_coding	CTL0073
clpX	Chromosome	complement(90898..92157)	2536.1	0.311749	1.24121	0.000305481	0.00133463	protein_coding	CTL0074
clpP_1	Chromosome	complement(92167..92778)	4093.77	0.13541	1.09841	0.452357	0.614059	protein_coding	CTL0075
tig	Chromosome	complement(92945..94273)	4285.37	0.604271	1.52021	3.06365e-14	6.26656e-13	protein_coding	CTL0076
CTL0077	Chromosome	94632..98123	2008.21	-0.109588	-1.07892	0.14463	0.257757	protein_coding	CTL0077
mreB	Chromosome	98128..99228	1229.32	0.211119	1.15759	0.0569576	0.120256	protein_coding	CTL0078
pckA	Chromosome	99225..101024	732.366	-0.191751	-1.14215	0.104901	0.197513	protein_coding	CTL0079
CTL0080	Chromosome	101136..103439	349.451	-1.08986	-2.12854	4.33716e-14	8.67432e-13	protein_coding	CTL0080
CTL0081	Chromosome	103466..104638	333.441	-1.74689	-3.35634	4.00755e-12	6.1132e-11	protein_coding	CTL0081
ompB	Chromosome	complement(104704..105726)	2953.92	-1.10727	-2.15437	7.94527e-13	1.32421e-11	protein_coding	CTL0082
gpdA	Chromosome	complement(105860..106864)	397.768	-0.0824576	-1.05882	0.615738	0.743845	protein_coding	CTL0083
CTL0084	Chromosome	complement(106861..108228)	214.588	-0.199879	-1.1486	0.293506	0.44772	protein_coding	CTL0084
CTL0085	Chromosome	complement(108240..108605)	37.3138	-1.67433	-3.19171	0.128869	0.236095	protein_coding	CTL0085
fliI	Chromosome	complement(108598..109902)	36.6796	-1.31364	-2.48568	0.0251323	0.061465	protein_coding	CTL0086
CTL0087	Chromosome	complement(109976..110500)	233.397	-1.78629	-3.44927	0.000887028	0.00348614	protein_coding	CTL0087
fliF	Chromosome	complement(110505..111509)	466.443	-0.735405	-1.66486	1.45784e-05	8.30415e-05	protein_coding	CTL0088
CTL0089	Chromosome	complement(111783..112565)	135.903	-0.934539	-1.91128	0.0155345	0.0416102	protein_coding	CTL0089
CTL0090	Chromosome	complement(112562..113716)	191.003	-0.59755	-1.51314	0.0097445	0.028382	protein_coding	CTL0090
pgmA	Chromosome	complement(113671..114351)	734.659	-0.724674	-1.65253	4.73076e-05	0.000240547	protein_coding	CTL0091
CTL0092	Chromosome	114646..115371	1278.39	0.624984	1.54219	4.271e-06	2.78543e-05	protein_coding	CTL0092
CTL0093	Chromosome	115490..116014	279.981	0.105617	1.07595	0.681765	0.789011	protein_coding	CTL0093
birA	Chromosome	116041..116595	373.253	0.421377	1.33921	0.0911037	0.175951	protein_coding	CTL0094
CTL0095	Chromosome	complement(116602..117741)	178.235	-0.604856	-1.52083	0.0116492	0.0332834	protein_coding	CTL0095
CTL0096	Chromosome	complement(117833..119812)	831.543	-0.0996667	-1.07153	0.315085	0.475002	protein_coding	CTL0096
CTL0097	Chromosome	complement(119836..120582)	997.233	0.0791854	1.05642	0.538894	0.678827	protein_coding	CTL0097
serS	Chromosome	complement(120619..121905)	1239.06	0.19354	1.14357	0.0614611	0.127454	protein_coding	CTL0098
ribD	Chromosome	121947..123074	264.707	0.469535	1.38466	0.0221297	0.054867	protein_coding	CTL0099
ribA	Chromosome	123184..124458	880.659	0.422753	1.34048	0.000292133	0.00129517	protein_coding	CTL0100
ribH	Chromosome	124427..124900	292.585	0.109907	1.07916	0.700284	0.799101	protein_coding	CTL0101
CTL0102	Chromosome	complement(124951..126297)	979.225	0.0876533	1.06264	0.412623	0.582984	protein_coding	CTL0102
CTL0103	Chromosome	126682..127347	4662.58	0.347097	1.272	0.00469067	0.0148126	protein_coding	CTL0103
dagA	Chromosome	127452..128819	1711.88	0.751444	1.68348	1.24544e-14	2.60674e-13	protein_coding	CTL0104
CTL0105	Chromosome	128877..129329	1326.9	0.785759	1.724	5.75212e-07	4.31409e-06	protein_coding	CTL0105
CTL0106	Chromosome	complement(129338..129997)	328.369	-1.00527	-2.00732	0.000149642	0.000694213	protein_coding	CTL0106
CTL0107	Chromosome	complement(129994..130782)	369.607	-0.528743	-1.44267	0.0138967	0.0379002	protein_coding	CTL0107
ftsK	Chromosome	complement(130786..133185)	391.6	-0.438391	-1.35509	0.0331991	0.0774072	protein_coding	CTL0108
dmpP	Chromosome	complement(139457..140752)	903.98	-0.410924	-1.32954	0.000315372	0.00136459	protein_coding	CTL0109
CTL0110	Chromosome	complement(140895..141239)	1248.48	-0.144299	-1.10519	0.401434	0.570759	protein_coding	CTL0110
CTL0111	Chromosome	complement(141344..142534)	149.965	-0.77186	-1.70747	0.00531813	0.0165045	protein_coding	CTL0111
hctA	Chromosome	complement(142722..143099)	8713.54	-1.7963	-3.47328	2.35541e-67	5.29967e-65	protein_coding	CTL0112
CTL0113	Chromosome	143495..145963	147.911	-0.516893	-1.43087	0.00683734	0.0207892	protein_coding	CTL0113
hemG	Chromosome	complement(145955..147229)	184.646	-0.288593	-1.22145	0.2651	0.417846	protein_coding	CTL0114
hemN_1	Chromosome	complement(147226..148599)	324.353	-0.141823	-1.1033	0.388028	0.555207	protein_coding	CTL0115
hemE	Chromosome	complement(148572..149582)	348.373	-0.354458	-1.27851	0.0484694	0.105114	protein_coding	CTL0116
mfd	Chromosome	complement(149595..152834)	595.507	0.182837	1.13511	0.057055	0.120256	protein_coding	CTL0117
alaS	Chromosome	complement(152810..155437)	1263.67	0.453634	1.36949	1.70108e-07	1.36694e-06	protein_coding	CTL0118
tktB	Chromosome	161262..163262	979.685	-0.283473	-1.21712	0.00331812	0.0108989	protein_coding	CTL0119
amn	Chromosome	complement(163259..164128)	442.752	-0.755318	-1.688	0.000553705	0.00229647	protein_coding	CTL0120
efp_1	Chromosome	164384..164920	1237.68	-0.0133643	-1.00931	0.923138	0.9506	protein_coding	CTL0121
CTL0122	Chromosome	complement(164936..165160)	105.699	-0.0152485	-1.01063	0.981416	0.990218	protein_coding	CTL0122
CTL0123	Chromosome	complement(165207..166079)	197.047	-0.114751	-1.08279	0.698904	0.799101	protein_coding	CTL0123
groEL	Chromosome	complement(166160..167698)	240.59	-0.778022	-1.71478	7.5756e-05	0.000370546	protein_coding	CTL0124
murF	Chromosome	168146..169498	309.061	0.0345263	1.02422	0.845021	0.90754	protein_coding	CTL0125
mraY	Chromosome	169644..170654	186.131	0.102391	1.07355	0.655187	0.773843	protein_coding	CTL0126
murD	Chromosome	170666..171916	758.99	-0.0877526	-1.06271	0.457101	0.619564	protein_coding	CTL0127
nlpD	Chromosome	171913..172650	1385.87	0.0391806	1.02753	0.731608	0.81442	protein_coding	CTL0128
ftsW	Chromosome	172666..173823	563.825	-0.247225	-1.18692	0.075497	0.149565	protein_coding	CTL0129
murG	Chromosome	173732..174790	187.355	-0.147118	-1.10735	0.542308	0.678827	protein_coding	CTL0130
murC	Chromosome	174795..177206	707.531	0.241296	1.18205	0.0303267	0.071638	protein_coding	CTL0131
CTL0132	Chromosome	complement(177243..177662)	2388.53	0.114818	1.08284	0.323472	0.482794	protein_coding	CTL0132
CTL0133	Chromosome	complement(177820..178626)	115.616	-0.460999	-1.37649	0.222149	0.360893	protein_coding	CTL0133
rbsV	Chromosome	178780..179112	374.863	-0.790498	-1.72967	0.0156658	0.0418374	protein_coding	CTL0134
miaA	Chromosome	179116..180135	361.154	-0.0908862	-1.06502	0.613351	0.741957	protein_coding	CTL0135
CTL0136	Chromosome	complement(180140..181192)	261.334	-1.01049	-2.01459	1.4992e-05	8.43298e-05	protein_coding	CTL0136
CTL0137	Chromosome	181282..182964	772.627	0.165105	1.12125	0.176358	0.300042	protein_coding	CTL0137
CTL0138	Chromosome	183418..183777	3213.85	0.533847	1.44778	5.37464e-06	3.45513e-05	protein_coding	CTL0138
fabF	Chromosome	183788..185044	3297.96	0.534336	1.44828	2.11473e-10	2.37907e-09	protein_coding	CTL0139
CTL0140	Chromosome	185041..185493	1186.38	0.102059	1.0733	0.51475	0.665626	protein_coding	CTL0140
ppa	Chromosome	complement(185574..186203)	1186.3	0.23643	1.17807	0.0715816	0.144124	protein_coding	CTL0141
ldh	Chromosome	186451..187491	3285.73	0.546945	1.46099	3.16022e-10	3.46853e-09	protein_coding	CTL0142
cysQ	Chromosome	complement(187457..188485)	130.138	0.45604	1.37177	0.141401	0.253507	protein_coding	CTL0143
CTL0144	Chromosome	188783..189544	1925.09	0.180526	1.1333	0.0858148	0.167899	protein_coding	CTL0144
aas	Chromosome	189552..191165	1112.27	-0.00253875	-1.00176	0.979174	0.989064	protein_coding	CTL0145
bioF	Chromosome	191208..192341	724.694	0.11739	1.08477	0.488748	0.645862	protein_coding	CTL0146
priA	Chromosome	complement(192260..194521)	60.8958	-0.537148	-1.4511	0.0730013	0.146169	protein_coding	CTL0147
CTL0148	Chromosome	complement(194476..195165)	54.6142	-0.362851	-1.28596	0.508251	0.660796	protein_coding	CTL0148
CTL0149	Chromosome	195321..195815	809.72	-1.35072	-2.5504	3.60067e-11	4.69652e-10	protein_coding	CTL0149
lysS	Chromosome	196047..197627	565.497	-0.212828	-1.15896	0.316086	0.475714	protein_coding	CTL0150
cysS	Chromosome	complement(197624..199117)	333.07	0.126574	1.0917	0.42179	0.590375	protein_coding	CTL0151
CTL0152	Chromosome	199370..200419	4638.34	-0.86157	-1.81702	1.82373e-25	8.63873e-24	protein_coding	CTL0152
rnpA_1	Chromosome	complement(200497..200859)	1779.09	0.473211	1.3882	0.00105014	0.00405634	protein_coding	CTL0153
rnpA_2	Chromosome	complement(200872..201009)	1096.33	0.339111	1.26498	0.263938	0.416744	protein_coding	CTL0153A
rpmJ	Chromosome	201486..201623	10892.5	0.21405	1.15994	0.0661876	0.135077	protein_coding	CTL0154
rpsN	Chromosome	201647..201952	2677.1	0.563943	1.4783	0.000136298	0.000645622	protein_coding	CTL0155
CTL0156	Chromosome	complement(201986..202486)	408.564	0.0242488	1.01695	0.932902	0.955488	protein_coding	CTL0156
CTL0157	Chromosome	complement(202608..202859)	86.6663	-0.153986	-1.11264	0.842278	0.905676	protein_coding	CTL0157
CTL0158	Chromosome	203139..203633	578.617	-0.29549	-1.2273	0.160555	0.278639	protein_coding	CTL0158
uvrC	Chromosome	complement(203679..205418)	82.0377	-0.474338	-1.38928	0.141043	0.25337	protein_coding	CTL0159
mutS	Chromosome	complement(205500..207962)	805.22	0.122103	1.08832	0.197914	0.328034	protein_coding	CTL0160
dnaG	Chromosome	208295..210082	181.933	0.0552324	1.03903	0.766769	0.84055	protein_coding	CTL0162
CTL0163	Chromosome	210167..210454	37.5918	-0.554512	-1.46867	0.564694	0.700033	protein_coding	CTL0163
CTL0164	Chromosome	210580..211071	1706.6	-0.0747037	-1.05314	0.718567	0.810094	protein_coding	CTL0164
glyQ	Chromosome	complement(211154..214165)	767.177	0.338356	1.26431	0.000390572	0.0016503	protein_coding	CTL0165
pgsA_1	Chromosome	214619..215227	645.375	-0.163442	-1.11996	0.325418	0.484894	protein_coding	CTL0166
glgA	Chromosome	complement(215234..216658)	11284.9	-1.51548	-2.85893	2.29928e-95	1.03467e-92	protein_coding	CTL0167
rplY	Chromosome	217235..217792	3406.2	0.425739	1.34326	1.90354e-05	0.000102586	protein_coding	CTL0168
pth	Chromosome	217800..218339	1752.14	0.227712	1.17098	0.0756136	0.149565	protein_coding	CTL0169
rpsF	Chromosome	218477..218815	12854.5	0.143316	1.10444	0.112509	0.20921	protein_coding	CTL0170
rpsR	Chromosome	218832..219077	1846.94	0.436873	1.35367	0.00834294	0.0248324	protein_coding	CTL0171
rplI	Chromosome	219098..219601	4098.24	0.253918	1.19244	0.00762272	0.0230991	protein_coding	CTL0172
ispE	Chromosome	219665..220531	219.001	1.00222	2.00308	0.000263896	0.00118162	protein_coding	CTL0173
CTL0174	Chromosome	complement(220834..222186)	313.503	-0.943347	-1.92298	5.53081e-06	3.53031e-05	protein_coding	CTL0174
ptr	Chromosome	complement(222365..225235)	1052.81	-0.182261	-1.13466	0.0367266	0.0838934	protein_coding	CTL0175
plsB	Chromosome	complement(225287..226288)	1125.57	-0.121105	-1.08757	0.282479	0.435327	protein_coding	CTL0176
cafE	Chromosome	complement(226301..227839)	2199.55	0.349847	1.27443	4.37864e-05	0.000223908	protein_coding	CTL0177
CTL0178	Chromosome	228403..228723	468.253	0.1601	1.11736	0.547009	0.682812	protein_coding	CTL0178
CTL0179	Chromosome	228663..228989	715.249	0.18762	1.13888	0.373972	0.541989	protein_coding	CTL0179
rpmF	Chromosome	228973..229152	2310.72	0.101132	1.07261	0.626216	0.750459	protein_coding	CTL0181
plsX	Chromosome	229174..230139	661.943	0.128056	1.09282	0.376011	0.543893	protein_coding	CTL0182
pmpD	Chromosome	230359..234951	1595.1	0.0780326	1.05558	0.296157	0.450239	protein_coding	CTL0183
CTL0184	Chromosome	235152..235946	487.184	-0.792868	-1.73252	0.000208989	0.00095477	protein_coding	CTL0184
CTL0185	Chromosome	complement(236030..236329)	147.634	-1.17207	-2.25334	0.0358628	0.0825486	protein_coding	CTL0185
CTL0186	Chromosome	complement(236350..236712)	283.027	-2.26827	-4.81744	0.000118009	0.000561947	protein_coding	CTL0186
CTL0187	Chromosome	236957..238333	209.011	0.127294	1.09224	0.504215	0.659584	protein_coding	CTL0187
glmS	Chromosome	238344..240164	1319.14	-0.218516	-1.16354	0.14688	0.26022	protein_coding	CTL0188
tyrP	Chromosome	240267..241463	756.079	-0.104353	-1.07501	0.38418	0.552335	protein_coding	CTL0189
CTL0190	Chromosome	241646..242839	2087.29	0.018341	1.01279	0.917041	0.946488	protein_coding	CTL0190
CTL0191	Chromosome	242881..243597	1938.95	-0.0200943	-1.01403	0.863597	0.913645	protein_coding	CTL0191
ftsY	Chromosome	complement(243695..244549)	670.515	-0.159527	-1.11692	0.265603	0.417907	protein_coding	CTL0192
sucC	Chromosome	244619..245779	413.061	-0.883793	-1.84522	8.31974e-05	0.000402568	protein_coding	CTL0193
sucD	Chromosome	245794..246669	245.843	-1.18214	-2.26913	5.57843e-06	3.53562e-05	protein_coding	CTL0194
htrA	Chromosome	246808..248301	819.812	0.243156	1.18358	0.0391115	0.088666	protein_coding	CTL0195
CTL0196	Chromosome	248502..251426	896.432	0.327321	1.25468	0.0656405	0.134265	protein_coding	CTL0196
rmuC	Chromosome	complement(251440..252723)	398.465	0.28267	1.21644	0.0687196	0.139296	protein_coding	CTL0197
pssA	Chromosome	complement(252727..253518)	724.149	0.28205	1.21592	0.0565787	0.119814	protein_coding	CTL0198
nrdA	Chromosome	254153..257296	1319.55	0.409919	1.32861	7.24016e-07	5.3411e-06	protein_coding	CTL0199
nrdB	Chromosome	257334..258374	1288.93	-0.0824416	-1.05881	0.499573	0.655416	protein_coding	CTL0200
trmB	Chromosome	258634..259308	112.103	-1.21541	-2.32206	0.0307178	0.0721827	protein_coding	CTL0201
CTL0202	Chromosome	259424..260008	41.5169	0.24353	1.18389	0.701746	0.799101	protein_coding	CTL0202
murB	Chromosome	complement(260005..260880)	126.422	0.153039	1.11191	0.632724	0.753701	protein_coding	CTL0203
nusB	Chromosome	complement(261013..261519)	432.8	0.245113	1.18519	0.32649	0.485688	protein_coding	CTL0204
infC	Chromosome	261951..262511	6323.97	0.163613	1.12009	0.0680107	0.138171	protein_coding	CTL0205
rpmI	Chromosome	262498..262683	1856.78	0.0130905	1.00911	0.953268	0.970009	protein_coding	CTL0206
rplT	Chromosome	262702..263073	4086.72	0.372545	1.29463	0.000797971	0.00317776	protein_coding	CTL0207
pheS	Chromosome	263080..264108	4011.67	0.380003	1.30134	5.65107e-06	3.55661e-05	protein_coding	CTL0208
CTL0209	Chromosome	264419..266395	195.048	-1.17388	-2.25617	4.69826e-09	4.54671e-08	protein_coding	CTL0209
CTL0210	Chromosome	complement(266392..267492)	139.448	-0.192639	-1.14285	0.450985	0.613355	protein_coding	CTL0210
CTL0211	Chromosome	complement(267495..268559)	189.612	0.195558	1.14517	0.428632	0.597166	protein_coding	CTL0211
tilS	Chromosome	268657..269622	328.131	0.291368	1.2238	0.218493	0.357535	protein_coding	CTL0212
ftsH	Chromosome	269783..272524	1916.8	-0.546214	-1.46025	7.69204e-12	1.11659e-10	protein_coding	CTL0213
pnp	Chromosome	complement(272739..274826)	3014.63	0.434286	1.35124	2.11935e-08	1.92668e-07	protein_coding	CTL0214
rpsO	Chromosome	complement(274855..275124)	11890.5	0.40439	1.32353	3.35873e-06	2.22269e-05	protein_coding	CTL0215
CTL0216	Chromosome	275350..275841	61.2443	0.38825	1.3088	0.532985	0.677523	protein_coding	CTL0216
CTL0217	Chromosome	275873..276091	21.0901	-2.79458	-6.93829	0.253165	0.403317	protein_coding	CTL0217
CTL0218	Chromosome	complement(276063..276767)	235.935	-0.381631	-1.30281	0.134066	0.243888	protein_coding	CTL0218
CTL0219	Chromosome	complement(276902..277420)	126.091	-3.83459	-14.2668	7.77201e-05	0.000378098	protein_coding	CTL0219
CTL0220	Chromosome	complement(277433..277939)	239.348	-3.86338	-14.5544	2.27309e-06	1.53818e-05	protein_coding	CTL0220
CTL0221	Chromosome	complement(277967..278446)	309.608	-3.20055	-9.19311	6.12158e-07	4.55324e-06	protein_coding	CTL0221
CTL0222	Chromosome	278763..278951	1268.57	-0.169557	-1.12471	0.416542	0.586678	protein_coding	CTL0222
CTL0223	Chromosome	278970..280187	766.318	-0.198018	-1.14712	0.180304	0.304454	protein_coding	CTL0223
map	Chromosome	complement(280144..281019)	763.806	0.0387066	1.02719	0.781092	0.854171	protein_coding	CTL0224
CTL0225	Chromosome	complement(281052..281693)	856.536	0.401923	1.32127	0.00836024	0.0248324	protein_coding	CTL0225
CTL0226	Chromosome	complement(281710..282309)	2610.59	0.255578	1.19381	0.0128336	0.0357594	protein_coding	CTL0226
CTL0227	Chromosome	complement(282504..284273)	331.055	-0.296185	-1.22789	0.0453826	0.0993779	protein_coding	CTL0227
CTL0231	Chromosome	complement(285800..287503)	383.339	-0.652557	-1.57195	7.56786e-06	4.57119e-05	protein_coding	CTL0231
CTL0231A	Chromosome	complement(287734..287895)	0	#N/A	#N/A	#N/A	#N/A	protein_coding	CTL0231A
CTL0231B	Chromosome	complement(287935..288144)	9.27746	1.76934	3.40899	0.520648	0.666309	protein_coding	CTL0231B
CTL0232	Chromosome	288258..289523	473.13	0.476523	1.39139	0.00136797	0.0051086	protein_coding	CTL0232
cpa	Chromosome	289633..291438	2203.15	-0.444095	-1.36046	9.52837e-08	8.01452e-07	protein_coding	CTL0233
ispH	Chromosome	291533..292456	3276.23	-0.21974	-1.16452	0.0109555	0.0316025	protein_coding	CTL0234
copD2	Chromosome	complement(292508..293989)	158.49	-0.436405	-1.35323	0.0612193	0.127246	protein_coding	CTL0235
copB2	Chromosome	complement(294001..295521)	108.229	-0.276396	-1.21117	0.266619	0.418044	protein_coding	CTL0236
lcrH	Chromosome	complement(295549..296145)	202.78	-0.222385	-1.16666	0.511443	0.6623	protein_coding	CTL0237
CTL0238	Chromosome	complement(296067..297515)	962.988	0.0440795	1.03103	0.673348	0.783405	protein_coding	CTL0238
xerD	Chromosome	complement(298375..299277)	172.042	-0.298852	-1.23017	0.250223	0.401428	protein_coding	CTL0243
CTL0244	Chromosome	299525..300514	338.889	0.114447	1.08256	0.539536	0.678827	protein_coding	CTL0244
glgB	Chromosome	300529..302745	711.47	-0.182033	-1.13448	0.0963198	0.183272	protein_coding	CTL0245
CTL0246	Chromosome	complement(302756..303775)	127.95	-0.670802	-1.59196	0.0431557	0.0958655	protein_coding	CTL0246
CTL0247	Chromosome	complement(303998..305203)	494.668	0.0975239	1.06994	0.485855	0.64494	protein_coding	CTL0247
pmpE	Chromosome	complement(305380..308277)	945.286	-1.02703	-2.03783	4.62791e-27	2.45007e-25	protein_coding	CTL0248
pmpF	Chromosome	complement(308280..311378)	1388.38	-1.1554	-2.22746	2.17116e-40	1.50311e-38	protein_coding	CTL0249
pmpG	Chromosome	311543..314581	2523.98	-0.634399	-1.55229	7.1677e-17	1.69761e-15	protein_coding	CTL0250
pmpH	Chromosome	314612..317632	2277.83	-0.692139	-1.61568	3.58172e-19	1.03986e-17	protein_coding	CTL0251
CTL0252	Chromosome	318047..318643	87.8191	-0.0927597	-1.06641	0.865924	0.914162	protein_coding	CTL0252
pmpI	Chromosome	complement(318738..321374)	1582.58	-0.376246	-1.29796	9.21937e-06	5.45884e-05	protein_coding	CTL0254
CTL0255	Chromosome	321649..323421	1436.41	-1.77151	-3.41411	5.77794e-60	1.04003e-57	protein_coding	CTL0255
CTL0256	Chromosome	complement(323566..323838)	2098.71	-1.37829	-2.5996	1.01606e-11	1.42884e-10	protein_coding	CTL0256
gatC	Chromosome	324039..324341	1495.45	-0.145847	-1.10638	0.437757	0.602673	protein_coding	CTL0257
gatA	Chromosome	324353..325828	1717.54	-0.161438	-1.1184	0.365388	0.531259	protein_coding	CTL0258
gatB	Chromosome	325830..327296	1864.11	-0.143684	-1.10472	0.240814	0.388131	protein_coding	CTL0259
CTL0260	Chromosome	complement(327395..328486)	490.388	-1.15614	-2.2286	2.48305e-11	3.38598e-10	protein_coding	CTL0260
CTL0261	Chromosome	complement(328614..329183)	64.9832	-2.53918	-5.81258	0.00320717	0.0105731	protein_coding	CTL0261
CTL0262	Chromosome	329497..330447	634.679	-0.00794481	-1.00552	0.953842	0.970009	protein_coding	CTL0262
rnhC	Chromosome	complement(330463..331365)	154.122	0.121402	1.08779	0.685764	0.792281	protein_coding	CTL0263
CTL0264	Chromosome	331621..332052	344.813	-0.107728	-1.07753	0.673728	0.783405	protein_coding	CTL0264
htrB	Chromosome	complement(332039..333406)	175.401	0.251938	1.19081	0.273563	0.425794	protein_coding	CTL0265
CTL0266	Chromosome	complement(333538..334794)	402.563	-0.762514	-1.69644	1.09498e-05	6.3639e-05	protein_coding	CTL0266
CTL0267	Chromosome	complement(334791..335585)	696.107	-3.35827	-10.2551	2.90611e-30	1.74367e-28	protein_coding	CTL0267
cydA	Chromosome	335860..337200	1748.21	-0.301996	-1.23285	0.00106345	0.00409021	protein_coding	CTL0268
cydB	Chromosome	337212..338273	879.639	-0.330908	-1.2578	0.0898726	0.174322	protein_coding	CTL0269
CTL0270	Chromosome	complement(338371..339675)	287.867	-0.446856	-1.36307	0.0226813	0.0560802	protein_coding	CTL0270
CTL0271	Chromosome	339884..340612	2057.57	0.465593	1.38088	2.46775e-05	0.000132201	protein_coding	CTL0271
CTL0272	Chromosome	340798..342099	2804.7	0.195099	1.1448	0.0192078	0.0491109	protein_coding	CTL0272
CTL0273	Chromosome	complement(342161..342634)	535.781	0.0459451	1.03236	0.816614	0.887624	protein_coding	CTL0273
ileS	Chromosome	343680..346790	759.758	0.0471515	1.03322	0.754677	0.830329	protein_coding	CTL0274
lepB	Chromosome	complement(346848..348734)	552.36	0.00136846	1.00095	0.990436	0.995399	protein_coding	CTL0275
CTL0276	Chromosome	complement(348920..349663)	196.263	-0.469009	-1.38416	0.136808	0.248022	protein_coding	CTL0276
rpmE	Chromosome	349739..350065	2227.87	0.592423	1.50778	2.50506e-05	0.000133405	protein_coding	CTL0277
prfA	Chromosome	350253..351332	955.837	0.522095	1.43604	1.83656e-05	0.000100787	protein_coding	CTL0278
CTL0279	Chromosome	351316..352188	449.962	0.632953	1.55074	0.00257979	0.00882817	protein_coding	CTL0279
ffh	Chromosome	352185..353531	1275.74	0.542773	1.45677	1.75161e-06	1.2034e-05	protein_coding	CTL0280
rpsP	Chromosome	353522..353872	2316.58	0.352359	1.27665	0.00652034	0.0200283	protein_coding	CTL0281
trmD	Chromosome	353888..354946	1986.8	0.679742	1.60185	8.34418e-12	1.19203e-10	protein_coding	CTL0282
rplS	Chromosome	354972..355337	2199.7	0.673937	1.59542	9.02309e-07	6.44506e-06	protein_coding	CTL0283
rnhB	Chromosome	355401..356054	1844.15	0.666612	1.58734	1.68821e-08	1.55039e-07	protein_coding	CTL0284
gmk	Chromosome	356045..356662	1205.64	0.625563	1.54281	8.0307e-06	4.78651e-05	protein_coding	CTL0285
CTL0286	Chromosome	356655..356957	543.411	0.192954	1.1431	0.437802	0.602673	protein_coding	CTL0286
metG	Chromosome	356957..358609	1413.14	0.405836	1.32486	1.48051e-05	8.38023e-05	protein_coding	CTL0287
recD_2	Chromosome	complement(358748..360988)	251.567	0.0343874	1.02412	0.808184	0.880588	protein_coding	CTL0288
CTL0289	Chromosome	complement(361236..362216)	639.658	0.0665925	1.04724	0.630547	0.752642	protein_coding	CTL0289
CTL0290	Chromosome	362599..363372	309.417	-0.129332	-1.09379	0.590699	0.723304	protein_coding	CTL0290
CTL0291	Chromosome	complement(363337..364494)	28.6866	-2.35101	-5.10183	0.0118457	0.0336313	protein_coding	CTL0291
CTL0293	Chromosome	complement(365040..365384)	159.03	-0.00506648	-1.00352	0.993547	0.995399	protein_coding	CTL0293
dcd	Chromosome	complement(365406..365978)	768.741	-0.154778	-1.11325	0.411186	0.581867	protein_coding	CTL0294
CTL0295	Chromosome	366065..366217	0	#N/A	#N/A	#N/A	#N/A	protein_coding	CTL0295
ruvB	Chromosome	366259..367263	544.393	-0.110439	-1.07956	0.447596	0.610358	protein_coding	CTL0296
CTL0297	Chromosome	367265..368077	2046.43	0.0978766	1.0702	0.343429	0.505869	protein_coding	CTL0297
CTL0298	Chromosome	complement(368138..370138)	379.879	-0.248015	-1.18757	0.06101	0.127104	protein_coding	CTL0298
CTL0299	Chromosome	complement(370259..370762)	3467.14	-0.0973624	-1.06982	0.389771	0.555933	protein_coding	CTL0299
ssb	Chromosome	371228..371701	784.685	0.425306	1.34286	0.0432291	0.0958655	protein_coding	CTL0300
CTL0301	Chromosome	372044..373543	1264.38	0.00795683	1.00553	0.933193	0.955488	protein_coding	CTL0301
hct2	Chromosome	373681..374352	711.258	-2.57475	-5.95766	1.33142e-21	4.43807e-20	protein_coding	CTL0302
CTL0303	Chromosome	374507..375451	147.264	0.604972	1.52095	0.0624609	0.12923	protein_coding	CTL0303
CTL0304	Chromosome	375546..376259	193.049	-0.0350105	-1.02456	0.893219	0.934764	protein_coding	CTL0304
CTL0305	Chromosome	376350..377822	1410.26	-1.7203	-3.29504	1.30408e-51	1.67667e-49	protein_coding	CTL0305
CTL0306	Chromosome	complement(377881..379548)	291.341	-1.80348	-3.4906	5.18628e-16	1.19683e-14	protein_coding	CTL0306
CTL0307	Chromosome	complement(379584..381275)	284.209	-1.31677	-2.49107	7.10772e-10	7.35282e-09	protein_coding	CTL0307
hemN_2	Chromosome	complement(381336..382466)	141.216	-0.00507114	-1.00352	0.984879	0.991674	protein_coding	CTL0308
CTL0309	Chromosome	complement(382456..382902)	464.743	0.465753	1.38104	0.0475503	0.10337	protein_coding	CTL0309
sucA	Chromosome	383234..385945	316.573	-0.393209	-1.31331	0.00185675	0.00666517	protein_coding	CTL0310
sucB_1	Chromosome	385949..387046	183.993	-0.631039	-1.54868	0.0183241	0.0475265	protein_coding	CTL0311
CTL0312	Chromosome	complement(387075..387806)	141.999	0.345098	1.27024	0.278799	0.431133	protein_coding	CTL0312
gcpE	Chromosome	complement(387815..389623)	225.147	0.114803	1.08283	0.48335	0.644493	protein_coding	CTL0313
CTL0314	Chromosome	complement(389775..390866)	320.793	0.0736172	1.05235	0.70465	0.799729	protein_coding	CTL0314
fer	Chromosome	complement(390946..391221)	951.898	-0.0441458	-1.03107	0.820989	0.890229	protein_coding	CTL0315
flhA	Chromosome	391403..393220	83.107	-1.50999	-2.84807	1.57641e-05	8.75783e-05	protein_coding	CTL0316
fliA	Chromosome	393328..394089	262.979	-0.678857	-1.60087	0.00774292	0.0233065	protein_coding	CTL0317
tyrS	Chromosome	394248..395486	1203.26	0.261352	1.1986	0.0121744	0.0343895	protein_coding	CTL0318
gnd	Chromosome	395496..396938	991.549	0.0417097	1.02933	0.701092	0.799101	protein_coding	CTL0319
lepA	Chromosome	complement(396999..398807)	976.815	0.0519971	1.0367	0.591805	0.723675	protein_coding	CTL0320
CTL0321	Chromosome	complement(398993..400579)	4536.9	0.404924	1.32402	1.00344e-07	8.36202e-07	protein_coding	CTL0321
CTL0322	Chromosome	complement(400930..401406)	1933.9	-0.246651	-1.18645	0.144396	0.257757	protein_coding	CTL0322
CTL0323	Chromosome	402067..403047	2287.21	0.16957	1.12472	0.241072	0.388131	protein_coding	CTL0323
CTL0324	Chromosome	403040..403819	2375.21	0.0322137	1.02258	0.73955	0.81869	protein_coding	CTL0324
CTL0325	Chromosome	403820..405175	733.671	0.12416	1.08987	0.287015	0.440057	protein_coding	CTL0325
CTL0326	Chromosome	405165..406121	667.639	-0.00111937	-1.00078	0.993617	0.995399	protein_coding	CTL0326
dxr	Chromosome	406148..407287	656.027	-0.380983	-1.30223	0.00428937	0.0137382	protein_coding	CTL0327
CTL0328	Chromosome	407483..409342	1794.11	0.253602	1.19218	0.0029109	0.00973907	protein_coding	CTL0328
CTL0329	Chromosome	complement(409289..410266)	463.719	-2.37643	-5.19249	6.03295e-22	2.08833e-20	protein_coding	CTL0329
recF	Chromosome	complement(410424..411521)	113.924	0.337653	1.2637	0.273783	0.425794	protein_coding	CTL0330
dnaN	Chromosome	complement(411521..412771)	1240.15	0.314063	1.2432	0.00245361	0.00846073	protein_coding	CTL0331
smpB	Chromosome	412901..413356	300.648	0.221245	1.16574	0.484847	0.644553	protein_coding	CTL0332
apbE	Chromosome	complement(413334..414284)	62.2988	-0.577108	-1.49186	0.319567	0.478554	protein_coding	CTL0333
folD	Chromosome	complement(414254..415117)	381.065	-0.0100777	-1.00701	0.962035	0.976134	protein_coding	CTL0334
CTL0335	Chromosome	complement(415235..415630)	425.788	-0.716562	-1.64326	0.0105971	0.0306669	protein_coding	CTL0335
ltuB	Chromosome	415955..416248	878.915	-1.85224	-3.61061	3.42322e-10	3.71192e-09	protein_coding	CTL0336
CTL0337	Chromosome	416281..416601	988.549	-2.12579	-4.36441	7.21839e-10	7.38245e-09	protein_coding	CTL0337
CTL0338	Chromosome	416611..418293	136.63	-1.90819	-3.75337	1.72724e-10	1.96775e-09	protein_coding	CTL0338
CTL0338A	Chromosome	418290..418772	82.0162	-2.58072	-5.98236	0.00566317	0.0175149	protein_coding	CTL0338A
CTL0339	Chromosome	complement(418786..419871)	802.733	-1.39881	-2.63683	3.20228e-21	1.02931e-19	protein_coding	CTL0339
CTL0340	Chromosome	complement(420042..421781)	170.418	0.282946	1.21668	0.144078	0.257757	protein_coding	CTL0340
rpmB	Chromosome	complement(421901..422170)	2053.1	0.297183	1.22874	0.0455971	0.0996053	protein_coding	CTL0341
malQ	Chromosome	complement(422319..423902)	58.8379	-2.10046	-4.28846	0.00442901	0.0140852	protein_coding	CTL0342
scc1	Chromosome	complement(423906..424346)	297.02	-1.91686	-3.77599	6.3361e-06	3.90581e-05	protein_coding	CTL0343
lcrE	Chromosome	complement(424384..425649)	608.703	-1.09272	-2.13275	1.04267e-13	1.9966e-12	protein_coding	CTL0344
lcrD	Chromosome	complement(425667..427793)	1421.52	-0.715587	-1.64215	7.01221e-05	0.000346758	protein_coding	CTL0345
sctU	Chromosome	complement(427793..428875)	718.501	-0.605177	-1.52117	7.94815e-06	4.76889e-05	protein_coding	CTL0346
CTL0347	Chromosome	429132..430232	367.488	0.116523	1.08412	0.47783	0.639951	protein_coding	CTL0347
ribF	Chromosome	complement(430241..431146)	327.582	0.0384614	1.02702	0.848195	0.908234	protein_coding	CTL0348
truB	Chromosome	complement(431103..431828)	1497.52	0.159117	1.1166	0.17113	0.293756	protein_coding	CTL0349
rbfA	Chromosome	complement(431866..432237)	2070.77	0.0888536	1.06352	0.484086	0.644493	protein_coding	CTL0350
infA	Chromosome	complement(432244..434934)	2688.4	0.270131	1.20592	0.000344573	0.00146281	protein_coding	CTL0351
nusA	Chromosome	complement(434891..436195)	3172.67	-0.0400201	-1.02813	0.659232	0.775599	protein_coding	CTL0352
rpsA	Chromosome	complement(436313..438022)	4875.09	-0.0638728	-1.04527	0.385655	0.553571	protein_coding	CTL0353
trxB	Chromosome	438267..439322	1007.75	0.176795	1.13037	0.12328	0.226895	protein_coding	CTL0354
acpS	Chromosome	439328..439687	331.165	0.143585	1.10465	0.665544	0.777909	protein_coding	CTL0355
CTL0356	Chromosome	complement(439688..440149)	168.428	-0.0486843	-1.03432	0.898328	0.937224	protein_coding	CTL0356
CTL0357	Chromosome	440285..440746	537.24	0.413065	1.33151	0.0602462	0.125804	protein_coding	CTL0357
CTL0358	Chromosome	440781..441677	357.859	-0.119653	-1.08647	0.538115	0.678827	protein_coding	CTL0358
fabI	Chromosome	complement(441667..442563)	1183.17	0.301233	1.2322	0.00992847	0.0288246	protein_coding	CTL0359
CTL0360	Chromosome	442875..444845	47.011	-0.368476	-1.29099	0.330302	0.489739	protein_coding	CTL0360
CTL0361	Chromosome	complement(445045..445869)	135.476	0.468061	1.38325	0.204878	0.337094	protein_coding	CTL0361
CTL0362	Chromosome	445916..447022	197.227	-0.125823	-1.09113	0.607261	0.736569	protein_coding	CTL0362
CTL0363	Chromosome	447076..447831	291.598	-0.478817	-1.3936	0.0500727	0.10807	protein_coding	CTL0363
CTL0364	Chromosome	complement(447844..448632)	351.229	0.596643	1.51219	0.00488032	0.015251	protein_coding	CTL0364
hsp60_1	Chromosome	complement(448761..450395)	11978.2	0.726143	1.65421	5.66785e-25	2.31867e-23	protein_coding	CTL0365
groES	Chromosome	complement(450434..450742)	6095.44	0.861746	1.81724	5.05252e-14	9.88537e-13	protein_coding	CTL0366
pepF	Chromosome	complement(450914..452740)	1248.12	0.46137	1.37685	1.14767e-06	8.00698e-06	protein_coding	CTL0367
clpB	Chromosome	453042..455645	990.882	0.0750528	1.0534	0.663524	0.777909	protein_coding	CTL0368
CTL0369	Chromosome	455671..457131	451.318	0.127235	1.0922	0.348329	0.509492	protein_coding	CTL0369
incD	Chromosome	457317..457799	1756.83	-0.0964617	-1.06915	0.620297	0.748269	protein_coding	CTL0370
incE	Chromosome	457866..458264	2174.73	0.144816	1.10559	0.459094	0.62133	protein_coding	CTL0371
incF	Chromosome	458269..458583	2779.5	0.0835878	1.05965	0.596094	0.72793	protein_coding	CTL0372
incG	Chromosome	458670..459173	1805.7	0.463465	1.37885	0.00570704	0.0175902	protein_coding	CTL0373
incA	Chromosome	complement(459340..460080)	435.126	-0.0926614	-1.06634	0.644954	0.763762	protein_coding	CTL0374
CTL0375	Chromosome	complement(460207..460482)	14.7638	2.54649	5.8421	0.345387	0.506656	protein_coding	CTL0375
araD	Chromosome	460581..461267	269.942	0.794126	1.73403	0.00281361	0.00948408	protein_coding	CTL0376
efp_2	Chromosome	461254..461811	1360.7	0.286578	1.21974	0.0524866	0.112204	protein_coding	CTL0377
accB	Chromosome	461824..462318	438.16	0.498767	1.41301	0.0377698	0.0860578	protein_coding	CTL0378
accC	Chromosome	462322..463695	536.16	0.334422	1.26087	0.0138469	0.0379002	protein_coding	CTL0379
rplM	Chromosome	463918..464370	4500.82	0.0326614	1.0229	0.726276	0.812995	protein_coding	CTL0380
rpsI	Chromosome	464396..464785	1124.61	0.291015	1.2235	0.160992	0.278639	protein_coding	CTL0381
CTL0382	Chromosome	complement(464833..465684)	178.849	-0.000340773	-1.00024	0.998905	0.998905	protein_coding	CTL0382
adk	Chromosome	complement(465780..466517)	629.076	0.201192	1.14965	0.201044	0.331999	protein_coding	CTL0383
CTL0384	Chromosome	466724..467368	213.382	-0.38157	-1.30276	0.243523	0.391376	protein_coding	CTL0384
CTL0385	Chromosome	467365..468066	544.712	-0.534721	-1.44866	0.0214361	0.0532943	protein_coding	CTL0385
CTL0386	Chromosome	complement(468069..471485)	52.41	-1.67432	-3.19169	6.9711e-06	4.23918e-05	protein_coding	CTL0386
CTL0387	Chromosome	complement(471482..472759)	81.4326	-2.70878	-6.53771	0.000302206	0.00132676	protein_coding	CTL0387
CTL0388	Chromosome	complement(472838..473641)	189.73	0.160481	1.11766	0.530121	0.675792	protein_coding	CTL0388
CTL0389	Chromosome	474097..474510	230.883	-0.0207645	-1.0145	0.947666	0.966307	protein_coding	CTL0389
CTL0390	Chromosome	474568..475650	284.386	0.407734	1.3266	0.0364828	0.0835483	protein_coding	CTL0390
CTL0391	Chromosome	475740..476459	1175.67	0.375277	1.29709	0.00337723	0.0110527	protein_coding	CTL0391
CTL0392	Chromosome	476478..477323	468.988	0.155943	1.11415	0.386687	0.554169	protein_coding	CTL0392
CTL0393	Chromosome	477301..478248	272.696	-0.166525	-1.12235	0.403605	0.572248	protein_coding	CTL0393
oppA	Chromosome	complement(478245..479525)	152.721	-0.0704659	-1.05006	0.753653	0.830218	protein_coding	CTL0394
CTL0395	Chromosome	479701..480387	555.223	0.134238	1.09751	0.470214	0.631184	protein_coding	CTL0395
CTL0396	Chromosome	480571..481017	672.296	-0.357249	-1.28098	0.0640468	0.131603	protein_coding	CTL0396
CTL0397	Chromosome	481417..482274	2730.94	-1.69301	-3.23329	6.97267e-50	6.97267e-48	protein_coding	CTL0397
CTL0398	Chromosome	482276..483118	3601.49	-1.65005	-3.13845	1.96475e-49	1.76828e-47	protein_coding	CTL0398
CTL0399	Chromosome	483118..483984	2020.78	-1.80591	-3.49649	4.44775e-41	3.33581e-39	protein_coding	CTL0399
pkn1	Chromosome	484170..486014	815.504	0.232358	1.17475	0.0249536	0.0613488	protein_coding	CTL0400
dnlJ	Chromosome	486025..488016	327.975	-0.0140179	-1.00976	0.916208	0.946488	protein_coding	CTL0401
CTL0402	Chromosome	488114..492463	594.563	-0.013365	-1.00931	0.915128	0.946488	protein_coding	CTL0402
mhpA	Chromosome	complement(492526..494049)	484.988	0.144322	1.10521	0.266238	0.418044	protein_coding	CTL0403
CTL0404	Chromosome	complement(494249..495196)	205.478	-1.33985	-2.53126	2.35377e-06	1.58089e-05	protein_coding	CTL0404
rpmG	Chromosome	495595..495753	1246.71	0.611769	1.52813	0.0134378	0.0369848	protein_coding	CTL0405
CTL0406	Chromosome	495789..497300	501.469	0.236215	1.1779	0.0707067	0.142682	protein_coding	CTL0406
CTL0407	Chromosome	497305..497982	196.838	-0.0280774	-1.01965	0.926587	0.95298	protein_coding	CTL0407
CTL0408	Chromosome	complement(498133..500565)	448.863	-0.278196	-1.21268	0.0150854	0.0405456	protein_coding	CTL0408
CTL0411	Chromosome	complement(502302..503240)	2.80196	-0.206622	-1.15398	0.905569	0.941269	protein_coding	CTL0411
CTL0413	Chromosome	complement(503754..504959)	0	#N/A	#N/A	#N/A	#N/A	protein_coding	CTL0413
CTL0417	Chromosome	complement(507306..508052)	26.1674	1.00744	2.01035	0.285463	0.438424	protein_coding	CTL0417
CTL0419	Chromosome	508663..510192	72.5473	0.0701249	1.04981	0.854936	0.909506	protein_coding	CTL0419
CTL0419A	Chromosome	510245..510505	121.756	-0.375134	-1.29696	0.535434	0.677888	protein_coding	CTL0419A
trpR	Chromosome	511407..511691	336.716	0.923866	1.89719	0.059889	0.125349	protein_coding	CTL0422
trpB	Chromosome	512040..513218	1309.89	2.15408	4.45085	1.70532e-50	1.91848e-48	protein_coding	CTL0423
trpA	Chromosome	513211..513972	1780.87	1.89409	3.71688	4.53668e-40	2.91644e-38	protein_coding	CTL0424
CTL0425	Chromosome	complement(514163..514684)	107.868	-0.392264	-1.31245	0.5081	0.660796	protein_coding	CTL0425
CTL0426	Chromosome	complement(514761..514916)	33.7313	-0.272989	-1.20831	0.847654	0.908234	protein_coding	CTL0426
oppA2	Chromosome	515293..516882	115.93	0.261988	1.19913	0.273927	0.425794	protein_coding	CTL0427
dsbB	Chromosome	complement(516909..517316)	82.7599	-2.07677	-4.21862	0.00859868	0.0253211	protein_coding	CTL0428
dsbG	Chromosome	complement(517313..518029)	593.724	-1.30417	-2.46942	1.68241e-10	1.94124e-09	protein_coding	CTL0429
CTL0430	Chromosome	518175..519389	110.02	-2.12977	-4.37647	1.68373e-06	1.16566e-05	protein_coding	CTL0430
CTL0431	Chromosome	complement(519391..519903)	275.311	0.469066	1.38421	0.105462	0.19774	protein_coding	CTL0431
CTL0432	Chromosome	complement(520047..520739)	2352.97	0.475155	1.39007	5.18423e-06	3.3567e-05	protein_coding	CTL0432
CTL0433	Chromosome	complement(521047..521757)	555.949	-3.01547	-8.08625	7.67053e-21	2.38051e-19	protein_coding	CTL0433
kdsB	Chromosome	522125..522889	643.65	0.0938892	1.06724	0.533904	0.677734	protein_coding	CTL0434
pyrG	Chromosome	522865..524484	389.529	-0.185209	-1.13698	0.181082	0.305194	protein_coding	CTL0435
CTL0436	Chromosome	524471..524917	278.989	-0.0252378	-1.01765	0.937116	0.958414	protein_coding	CTL0436
zwf	Chromosome	525034..526557	1332.03	0.304394	1.2349	0.00153319	0.00560922	protein_coding	CTL0437
devB	Chromosome	526582..527352	611.355	0.28112	1.21514	0.118675	0.219317	protein_coding	CTL0438
dnaX_1	Chromosome	complement(527349..528221)	400.689	0.318155	1.24674	0.0992094	0.188372	protein_coding	CTL0439
tdk	Chromosome	complement(528235..528846)	580.194	0.313706	1.2429	0.0961623	0.183272	protein_coding	CTL0440
gyrA	Chromosome	complement(528848..531358)	1841.82	0.537097	1.45105	5.5682e-11	6.64812e-10	protein_coding	CTL0441
gyrB2	Chromosome	complement(531373..533787)	2116.8	0.709457	1.63519	7.01864e-16	1.57919e-14	protein_coding	CTL0442
CTL0443	Chromosome	complement(533790..534140)	1608.79	0.52181	1.43576	0.00078303	0.00313212	protein_coding	CTL0443
CTL0444	Chromosome	complement(534287..534982)	155.156	-0.245603	-1.18559	0.44081	0.602932	protein_coding	CTL0444
tgt	Chromosome	complement(535086..536204)	381.676	0.379065	1.3005	0.0264765	0.0638842	protein_coding	CTL0445
mgtE	Chromosome	complement(536331..537743)	1186.95	0.756267	1.68911	6.23062e-12	9.19272e-11	protein_coding	CTL0446
CTL0447	Chromosome	complement(538183..539274)	282.462	-0.435563	-1.35244	0.0238481	0.0588035	protein_coding	CTL0447
CTL0448	Chromosome	539500..539820	61.2238	-0.682696	-1.60514	0.486684	0.64509	protein_coding	CTL0448
gcp	Chromosome	539896..540912	389.899	0.057657	1.04077	0.747537	0.825501	protein_coding	CTL0449
oppA3	Chromosome	540876..542432	746.858	0.120775	1.08732	0.328282	0.487548	protein_coding	CTL0450
oppB	Chromosome	542591..543532	444.448	0.399832	1.31935	0.0293067	0.0699629	protein_coding	CTL0451
oppC	Chromosome	543564..544409	215.811	0.0398111	1.02798	0.862552	0.913645	protein_coding	CTL0452
oppD	Chromosome	544402..545235	357.749	-0.180308	-1.13313	0.340195	0.501927	protein_coding	CTL0453
oppF	Chromosome	545250..545993	217.437	-0.139803	-1.10175	0.570907	0.705791	protein_coding	CTL0454
CTL0455	Chromosome	546305..547054	483.948	-0.321771	-1.24986	0.122987	0.226821	protein_coding	CTL0455
CTL0456	Chromosome	547084..548499	570.943	-0.261401	-1.19864	0.0400962	0.0902654	protein_coding	CTL0456
pfkA	Chromosome	548519..550180	490.915	-0.648538	-1.56758	6.96823e-06	4.23918e-05	protein_coding	CTL0457
CTL0458	Chromosome	550189..551037	311.603	-0.369904	-1.29227	0.0962408	0.183272	protein_coding	CTL0458
pfkA_2	Chromosome	551019..552665	251.425	-0.244343	-1.18455	0.17424	0.297927	protein_coding	CTL0459
gseA	Chromosome	complement(552911..554206)	446.928	0.151938	1.11106	0.319343	0.478554	protein_coding	CTL0460
leuS	Chromosome	complement(554203..556662)	786.129	0.297971	1.22941	0.00218808	0.00763284	protein_coding	CTL0461
hemL	Chromosome	556859..558127	693.477	0.40108	1.3205	0.0187701	0.0481285	protein_coding	CTL0462
CTL0463	Chromosome	complement(558119..558688)	271.285	-0.435081	-1.35199	0.131661	0.240355	protein_coding	CTL0463
CTL0464	Chromosome	complement(558708..559154)	633.182	-0.277228	-1.21186	0.155659	0.272554	protein_coding	CTL0464
rpiA	Chromosome	complement(559144..559872)	403.223	-0.0779008	-1.05548	0.69363	0.797352	protein_coding	CTL0465
CTL0466	Chromosome	complement(559967..561610)	404.781	-0.322378	-1.25039	0.0194606	0.0493961	protein_coding	CTL0466
dhnA	Chromosome	561914..562960	2002.83	-0.280523	-1.21464	0.0030291	0.0100856	protein_coding	CTL0467
xasA	Chromosome	562974..564374	1179.74	-0.372196	-1.29432	0.00147524	0.00548643	protein_coding	CTL0468
CTL0469	Chromosome	564468..565232	590.151	-0.690308	-1.61363	0.000243047	0.00109921	protein_coding	CTL0469
surE	Chromosome	565363..566214	900.705	-1.01097	-2.01526	3.03012e-12	4.70191e-11	protein_coding	CTL0470
ubiA	Chromosome	566326..567234	73.0331	-0.376233	-1.29795	0.463444	0.625336	protein_coding	CTL0471
CTL0472	Chromosome	567231..567809	73.5055	0.470443	1.38553	0.483892	0.644493	protein_coding	CTL0472
CTL0473	Chromosome	complement(567806..568702)	1003.56	0.670794	1.59195	7.67162e-07	5.56811e-06	protein_coding	CTL0473
CTL0474	Chromosome	complement(568992..569132)	94.0293	-1.6741	-3.1912	0.136963	0.248022	protein_coding	CTL0474
CTL0475	Chromosome	complement(569159..569545)	233.362	-0.771541	-1.70709	0.13925	0.25065	protein_coding	CTL0475
CTL0476	Chromosome	complement(569687..570493)	1371.97	0.0446572	1.03144	0.694769	0.797566	protein_coding	CTL0476
CTL0477	Chromosome	complement(570885..571328)	53.0128	-0.759297	-1.69267	0.318526	0.478554	protein_coding	CTL0477
CTL0477A	Chromosome	complement(571436..571804)	96.6397	-0.0296444	-1.02076	0.965103	0.978145	protein_coding	CTL0477A
CTL0478	Chromosome	complement(571903..572418)	214.813	-0.104379	-1.07503	0.76155	0.836868	protein_coding	CTL0478
CTL0479	Chromosome	complement(572547..572948)	216.239	-0.587912	-1.50307	0.257819	0.408517	protein_coding	CTL0479
CTL0480	Chromosome	complement(573229..573819)	201.357	-1.32424	-2.50401	0.000831415	0.0032819	protein_coding	CTL0480
CTL0481	Chromosome	complement(573969..574616)	130.275	-0.395712	-1.31559	0.419247	0.589135	protein_coding	CTL0481
CTL0482	Chromosome	574842..576089	339.364	-0.262514	-1.19957	0.111387	0.207554	protein_coding	CTL0482
CTL0483	Chromosome	576273..577745	149.432	-0.0808502	-1.05764	0.702596	0.799101	protein_coding	CTL0483
incB	Chromosome	577850..578197	956.572	-1.34465	-2.53968	5.09723e-07	3.88772e-06	protein_coding	CTL0484
incC	Chromosome	578274..578810	356.933	-0.766452	-1.70108	0.00252395	0.00867005	protein_coding	CTL0485
CTL0486	Chromosome	578868..581654	149.323	0.300607	1.23166	0.0730846	0.146169	protein_coding	CTL0486
CTL0487	Chromosome	581683..582096	54.3899	0.938071	1.91596	0.222052	0.360893	protein_coding	CTL0487
acpP	Chromosome	complement(582157..582390)	3688.9	-0.223553	-1.16761	0.332114	0.491616	protein_coding	CTL0488
fabG	Chromosome	complement(582759..583505)	2490.47	-0.0534379	-1.03773	0.59983	0.729523	protein_coding	CTL0489
fabD	Chromosome	complement(583502..584428)	1493.14	0.246191	1.18607	0.0207826	0.0520356	protein_coding	CTL0490
fabH	Chromosome	complement(584445..585428)	1879.69	0.361199	1.28449	0.000270456	0.001205	protein_coding	CTL0491
recR	Chromosome	585566..586168	119.593	0.346479	1.27145	0.521202	0.666309	protein_coding	CTL0492
CTL0493	Chromosome	586542..588920	2506.46	0.457572	1.37323	4.93973e-09	4.72953e-08	protein_coding	CTL0493
ompH	Chromosome	588987..589508	1465.98	0.33844	1.26439	0.0258139	0.0627906	protein_coding	CTL0494
lpxD	Chromosome	589536..590600	2470.28	0.204178	1.15203	0.256405	0.407712	protein_coding	CTL0495
CTL0496	Chromosome	complement(590597..591793)	101.469	-0.608946	-1.52514	0.0677118	0.137875	protein_coding	CTL0496
pdhA	Chromosome	592015..593037	795.372	0.278614	1.21303	0.0294586	0.0700895	protein_coding	CTL0497
pdhB	Chromosome	593030..594016	841.723	0.0349043	1.02449	0.867772	0.914514	protein_coding	CTL0498
pdhC	Chromosome	594021..595310	721.684	-0.320965	-1.24917	0.107018	0.200242	protein_coding	CTL0499
glgP	Chromosome	complement(595337..597781)	577.155	-0.778058	-1.71482	4.79735e-12	7.19602e-11	protein_coding	CTL0500
CTL0500A	Chromosome	597937..598287	270.784	-0.456262	-1.37198	0.174453	0.297927	protein_coding	CTL0500A
dnaA	Chromosome	complement(598341..599711)	1101.85	0.617188	1.53388	1.6949e-07	1.36694e-06	protein_coding	CTL0501
oxaA	Chromosome	complement(599788..602151)	2458.1	0.524453	1.43839	2.92628e-11	3.93083e-10	protein_coding	CTL0503
lgt	Chromosome	complement(602461..603279)	227.665	0.18648	1.13798	0.42531	0.594377	protein_coding	CTL0504
CTL0505	Chromosome	603530..604177	2226.38	0.229193	1.17218	0.045311	0.0993779	protein_coding	CTL0505
CTL0506	Chromosome	604181..604951	271.327	0.0769285	1.05477	0.723664	0.812394	protein_coding	CTL0506
CTL0507	Chromosome	complement(605159..605542)	355.051	0.851627	1.80454	0.0187381	0.0481285	protein_coding	CTL0507
CTL0508	Chromosome	605731..606975	215.408	0.120011	1.08674	0.540733	0.678827	protein_coding	CTL0508
CTL0509	Chromosome	606965..608179	152.345	-0.277819	-1.21236	0.263687	0.416744	protein_coding	CTL0509
CTL0510	Chromosome	complement(608183..609307)	466.502	0.387063	1.30773	0.0121892	0.0343895	protein_coding	CTL0510
CTL0511	Chromosome	complement(609313..610059)	806.25	-0.409826	-1.32853	0.00474851	0.0149429	protein_coding	CTL0511
CTL0512	Chromosome	610378..610869	1672.64	0.337913	1.26393	0.0112166	0.0322521	protein_coding	CTL0512
dnaQ	Chromosome	610878..611576	1483.18	0.142495	1.10381	0.238142	0.384789	protein_coding	CTL0513
CTL0514	Chromosome	611573..612343	332.397	-0.259538	-1.19709	0.280067	0.43235	protein_coding	CTL0514
CTL0515	Chromosome	612336..612926	139.355	0.103302	1.07423	0.768063	0.840945	protein_coding	CTL0515
CTL0516	Chromosome	complement(612947..614887)	303.706	0.0669858	1.04753	0.634178	0.753976	protein_coding	CTL0516
accA	Chromosome	complement(614853..615827)	674.197	-0.197906	-1.14703	0.153715	0.270201	protein_coding	CTL0517
CTL0518	Chromosome	complement(615960..617141)	587.811	-0.0780966	-1.05562	0.61202	0.741343	protein_coding	CTL0518
ihfA	Chromosome	complement(617259..617561)	4357.98	-0.427846	-1.34522	0.00149322	0.00553043	protein_coding	CTL0519
amiA	Chromosome	complement(617781..618560)	1582.57	0.129927	1.09424	0.269906	0.422461	protein_coding	CTL0520
murE	Chromosome	complement(618475..619926)	1798.81	0.0497715	1.0351	0.681631	0.789011	protein_coding	CTL0521
pbp	Chromosome	complement(620249..622192)	163.826	-0.0474032	-1.0334	0.80367	0.876731	protein_coding	CTL0522
CTL0523	Chromosome	complement(622179..622466)	248.482	0.160461	1.11764	0.733669	0.81442	protein_coding	CTL0523
mraW	Chromosome	complement(622466..623368)	257.5	0.225206	1.16894	0.290956	0.444584	protein_coding	CTL0524
CTL0525	Chromosome	623646..624212	1886.87	-0.398925	-1.31853	0.000683601	0.00277135	protein_coding	CTL0525
CTL0526	Chromosome	624219..624638	539.118	-0.233088	-1.17535	0.295892	0.450239	protein_coding	CTL0526
dnaA2	Chromosome	624880..626247	1402.4	0.0516708	1.03646	0.586198	0.718772	protein_coding	CTL0527
CTL0528	Chromosome	626299..626883	546.1	-0.386732	-1.30743	0.041127	0.0918469	protein_coding	CTL0528
CTL0529	Chromosome	complement(626855..627514)	104.581	0.560653	1.47494	0.381562	0.549449	protein_coding	CTL0529
nqrB	Chromosome	627516..629027	1472.17	0.0763862	1.05437	0.600738	0.729642	protein_coding	CTL0530
nqrC	Chromosome	629031..629981	495.654	-0.276845	-1.21154	0.0882059	0.171458	protein_coding	CTL0531
nqrD	Chromosome	629971..630612	561.572	-0.128878	-1.09344	0.502379	0.658139	protein_coding	CTL0532
nqrE	Chromosome	630618..631352	399.311	0.121759	1.08806	0.537093	0.678827	protein_coding	CTL0533
gcsH	Chromosome	complement(631376..631729)	319.996	0.471993	1.38702	0.145307	0.258451	protein_coding	CTL0534
CTL0535	Chromosome	complement(631749..633821)	1196.07	0.276181	1.21098	0.0697295	0.141026	protein_coding	CTL0535
CTL0536	Chromosome	complement(634016..635440)	172.751	0.226981	1.17038	0.36091	0.525598	protein_coding	CTL0536
lplA_1	Chromosome	complement(635446..636165)	119.957	0.682302	1.6047	0.15866	0.276732	protein_coding	CTL0537
clpC	Chromosome	636430..638994	2467.64	-0.654095	-1.57363	5.58554e-17	1.39638e-15	protein_coding	CTL0538
trmU	Chromosome	complement(638975..640051)	350.05	-0.125626	-1.09098	0.499343	0.655416	protein_coding	CTL0539
CTL0540	Chromosome	640283..641977	712.125	-1.15724	-2.2303	3.29662e-11	4.36317e-10	protein_coding	CTL0540
CTL0541	Chromosome	complement(642064..643209)	2822.6	-0.314732	-1.24378	0.000246284	0.00110828	protein_coding	CTL0541
CTL0542	Chromosome	complement(643267..643944)	980.937	0.0518326	1.03658	0.703209	0.799101	protein_coding	CTL0542
ptsN_2	Chromosome	complement(643947..644423)	1494.54	0.287244	1.22031	0.0326945	0.0766002	protein_coding	CTL0543
dut	Chromosome	complement(644425..644862)	2306.36	0.455733	1.37148	0.000301282	0.00132676	protein_coding	CTL0544
accD	Chromosome	complement(644899..645825)	1483.53	-0.170968	-1.12581	0.105203	0.197667	protein_coding	CTL0545
sodM	Chromosome	complement(645896..646516)	1768.7	-0.271402	-1.20698	0.017614	0.0460833	protein_coding	CTL0546
mrsA	Chromosome	complement(646648..648429)	1103.53	0.297629	1.22912	0.00210547	0.00740204	protein_coding	CTL0547
CTL0548	Chromosome	complement(648581..649048)	569.501	0.527942	1.44187	0.0129362	0.035934	protein_coding	CTL0548
rnc	Chromosome	649157..649852	332.881	-0.152453	-1.11146	0.487995	0.645862	protein_coding	CTL0549
radA	Chromosome	649836..651200	356.592	-0.236964	-1.17851	0.125882	0.231212	protein_coding	CTL0550
hemC	Chromosome	651244..651903	321.096	-0.524003	-1.43794	0.0402183	0.0902654	protein_coding	CTL0551
pknD	Chromosome	complement(652698..655502)	201.324	-0.203465	-1.15146	0.160725	0.278639	protein_coding	CTL0553
valS	Chromosome	complement(655517..658336)	669.489	0.053289	1.03763	0.576251	0.707539	protein_coding	CTL0554
CTL0555	Chromosome	complement(658463..658978)	699.119	-0.00182045	-1.00126	0.991884	0.995399	protein_coding	CTL0555
atpK	Chromosome	complement(658899..659324)	688.514	0.0411427	1.02893	0.850622	0.908234	protein_coding	CTL0556
atpI	Chromosome	complement(659386..661335)	447.621	0.429617	1.34688	0.00127699	0.00480875	protein_coding	CTL0557
atpD	Chromosome	complement(661341..661952)	574.281	0.275847	1.2107	0.154801	0.27158	protein_coding	CTL0558
atpB	Chromosome	complement(661937..663253)	859.827	0.310319	1.23998	0.00676553	0.0206406	protein_coding	CTL0559
atpA	Chromosome	complement(663256..665031)	668.171	0.482039	1.39672	2.98845e-05	0.000157287	protein_coding	CTL0560
CTL0561	Chromosome	complement(665025..665825)	446.648	0.467595	1.3828	0.0160339	0.0426937	protein_coding	CTL0561
atpE	Chromosome	complement(665992..666618)	319.116	0.325735	1.2533	0.161491	0.278968	protein_coding	CTL0562
CTL0563	Chromosome	666727..667437	570.67	-0.0198994	-1.01389	0.91169	0.9453	protein_coding	CTL0563
CTL0564	Chromosome	complement(667445..667816)	1314.35	0.00768958	1.00534	0.958946	0.974099	protein_coding	CTL0564
tal	Chromosome	complement(667861..668844)	2881.96	0.0400122	1.02812	0.730189	0.81442	protein_coding	CTL0565
rpoC	Chromosome	complement(668956..673146)	4173.59	0.457048	1.37273	8.0733e-11	9.43632e-10	protein_coding	CTL0566
rpoB	Chromosome	complement(673171..676929)	6622.48	0.508595	1.42266	1.82809e-13	3.29057e-12	protein_coding	CTL0567
rplL	Chromosome	complement(677290..677682)	13218.6	0.426654	1.34411	8.6429e-08	7.33831e-07	protein_coding	CTL0568
rplJ	Chromosome	complement(677714..678232)	6848.17	0.570792	1.48534	4.05294e-11	5.13753e-10	protein_coding	CTL0569
rplA	Chromosome	complement(678254..678952)	4738.76	0.436809	1.35361	4.7033e-07	3.61792e-06	protein_coding	CTL0570
rplK	Chromosome	complement(678975..679400)	5213.07	0.743806	1.67459	1.65572e-13	3.04111e-12	protein_coding	CTL0571
nusG	Chromosome	complement(679506..680054)	1626.53	1.09851	2.14133	2.1182e-13	3.66611e-12	protein_coding	CTL0572
secE	Chromosome	complement(680058..680306)	257.376	1.60271	3.03714	0.015092	0.0405456	protein_coding	CTL0573
tufA	Chromosome	complement(680449..681633)	8359.1	0.521397	1.43534	1.56899e-12	2.52159e-11	protein_coding	CTL0574
infA2	Chromosome	complement(681981..682202)	1037.56	0.501346	1.41553	0.0557818	0.118685	protein_coding	CTL0575
CTL0576	Chromosome	682615..683526	426.048	0.233899	1.17601	0.177603	0.301021	protein_coding	CTL0576
CTL0577	Chromosome	683523..683969	171.068	-0.191139	-1.14166	0.682057	0.789011	protein_coding	CTL0577
CTL0580	Chromosome	complement(686181..686363)	258.47	0.358735	1.2823	0.541141	0.678827	protein_coding	CTL0580
trpC	Chromosome	complement(687086..687712)	370.088	-0.0773239	-1.05506	0.721401	0.811576	protein_coding	CTL0581
tpiS	Chromosome	687908..688732	1143.74	-0.573911	-1.48855	0.000576766	0.00238115	protein_coding	CTL0582
xseA	Chromosome	688746..690296	407.045	-0.610288	-1.52656	3.33304e-05	0.000173395	protein_coding	CTL0583
xseB	Chromosome	690280..690498	1308.87	-0.00350043	-1.00243	0.985062	0.991674	protein_coding	CTL0583A
CTL0584	Chromosome	690505..690777	659.52	-0.0241376	-1.01687	0.916677	0.946488	protein_coding	CTL0584
dxs	Chromosome	690774..692696	357.76	-0.272564	-1.20795	0.0439231	0.0971273	protein_coding	CTL0585
pykF	Chromosome	692793..694250	915.63	0.109724	1.07902	0.309176	0.467662	protein_coding	CTL0586
uvrA	Chromosome	694273..699633	124.948	-0.0249299	-1.01743	0.866422	0.914162	protein_coding	CTL0587
dnaX_2	Chromosome	699851..701251	455.321	0.233586	1.17575	0.0937233	0.180237	protein_coding	CTL0588
CTL0589	Chromosome	701244..701534	285.83	-0.236883	-1.17844	0.506533	0.660796	protein_coding	CTL0589
ptsI	Chromosome	complement(701544..703259)	410.406	0.364032	1.28702	0.00786285	0.0235886	protein_coding	CTL0590
ptsH	Chromosome	complement(703259..703588)	306.84	0.401899	1.32125	0.22998	0.372941	protein_coding	CTL0591
CTL0592	Chromosome	complement(703726..704187)	157.563	-0.106628	-1.07671	0.825228	0.892675	protein_coding	CTL0592
CTL0592A	Chromosome	complement(704244..704426)	259.916	-0.503104	-1.41726	0.43423	0.602673	protein_coding	CTL0592A
CTL0593	Chromosome	704471..706000	28.8471	-0.51527	-1.42926	0.429474	0.597414	protein_coding	CTL0593
CTL0594	Chromosome	complement(706072..708108)	911.513	0.233734	1.17587	0.0170325	0.045086	protein_coding	CTL0594
dnaJ	Chromosome	complement(708143..709321)	2118.67	0.421871	1.33966	0.00403028	0.0130172	protein_coding	CTL0595
rpsU	Chromosome	complement(709350..709526)	6213.02	0.353186	1.27738	0.00242607	0.00839793	protein_coding	CTL0596
CTL0597	Chromosome	complement(709724..710356)	582.901	0.19985	1.14858	0.314319	0.474643	protein_coding	CTL0597
lon	Chromosome	710666..713125	1650.44	0.0138413	1.00964	0.863902	0.913645	protein_coding	CTL0598
CTL0599	Chromosome	713227..713592	68.9299	0.411941	1.33047	0.559054	0.693998	protein_coding	CTL0599
CTL0600	Chromosome	713935..714849	381.334	0.507789	1.42187	0.0208142	0.0520356	protein_coding	CTL0600
xerC	Chromosome	714911..715858	56.6764	0.0683961	1.04855	0.898694	0.937224	protein_coding	CTL0601
CTL0602	Chromosome	715912..717501	3733.29	0.434699	1.35163	2.6756e-08	2.3842e-07	protein_coding	CTL0602
CTL0603	Chromosome	717537..718127	772.53	-0.0595764	-1.04216	0.733883	0.81442	protein_coding	CTL0603
CTL0604	Chromosome	718109..719809	171.982	-0.47161	-1.38666	0.0327679	0.0766002	protein_coding	CTL0604
CTL0605	Chromosome	719816..721918	208.067	-0.823875	-1.77015	4.22163e-05	0.000217112	protein_coding	CTL0605
secG	Chromosome	complement(721992..722300)	299.844	0.0503384	1.03551	0.873152	0.919107	protein_coding	CTL0606
def	Chromosome	complement(722456..723001)	725.732	0.312003	1.24143	0.0935585	0.180237	protein_coding	CTL0607
ksgA	Chromosome	complement(723276..724109)	1872.72	0.798869	1.73974	4.13017e-10	4.32227e-09	protein_coding	CTL0608
CTL0609	Chromosome	complement(724125..725186)	3211.26	0.646535	1.5654	4.72119e-08	4.08564e-07	protein_coding	CTL0609
CTL0610	Chromosome	complement(725491..727605)	119.569	-1.07715	-2.10986	1.8879e-05	0.000102356	protein_coding	CTL0610
CTL0611A	Chromosome	728062..728394	70.221	-0.136384	-1.09915	0.832522	0.898333	protein_coding	CTL0611A
CTL0613	Chromosome	complement(729014..729604)	2538.04	0.257026	1.19501	0.0206462	0.0519038	protein_coding	CTL0613
CTL0614	Chromosome	complement(729856..730482)	182.695	-0.164575	-1.12084	0.621895	0.748269	protein_coding	CTL0614
dapA	Chromosome	complement(730644..731504)	4550.85	-0.554871	-1.46904	4.19728e-11	5.2466e-10	protein_coding	CTL0615
lysC	Chromosome	complement(731514..732809)	4825.9	-0.442405	-1.35887	1.07884e-08	1.02206e-07	protein_coding	CTL0616
asd	Chromosome	complement(732802..733806)	1540.03	-0.143605	-1.10466	0.166565	0.286632	protein_coding	CTL0617
dapB	Chromosome	complement(733816..734577)	1643.91	-0.0438134	-1.03083	0.714525	0.806866	protein_coding	CTL0618
CTL0619	Chromosome	complement(734754..736481)	305.285	-0.778722	-1.71561	1.2255e-05	7.07018e-05	protein_coding	CTL0619
aroA	Chromosome	736651..737973	245.283	0.130963	1.09502	0.469616	0.631184	protein_coding	CTL0620
aroL	Chromosome	737915..738469	501.058	0.739501	1.6696	0.00135406	0.00507773	protein_coding	CTL0621
aroC	Chromosome	738462..739535	238.193	0.566924	1.48136	0.0117072	0.0333433	protein_coding	CTL0622
aroB	Chromosome	739532..740653	105.389	0.715389	1.64193	0.0295155	0.0700895	protein_coding	CTL0623
aroE	Chromosome	740634..742076	83.5469	-0.170253	-1.12526	0.573488	0.706608	protein_coding	CTL0624
CTL0625	Chromosome	742118..742903	222.924	-0.202134	-1.1504	0.461117	0.623132	protein_coding	CTL0625
CTL0626	Chromosome	743044..744372	1392.43	-0.679315	-1.60138	8.7115e-10	8.80938e-09	protein_coding	CTL0626
CTL0628	Chromosome	745044..746495	176.776	-1.94906	-3.86122	2.44182e-10	2.71313e-09	protein_coding	CTL0628
CTL0629	Chromosome	746667..747725	574.45	-0.504452	-1.41858	0.000595385	0.00244679	protein_coding	CTL0629
mdhC	Chromosome	complement(747767..748747)	1321.26	-0.0198957	-1.01389	0.850713	0.908234	protein_coding	CTL0630
ltuA	Chromosome	complement(748937..749077)	147.181	-0.425158	-1.34272	0.597138	0.728218	protein_coding	CTL0631
pgi	Chromosome	complement(749192..750769)	677.704	-0.272217	-1.20766	0.0187031	0.0481285	protein_coding	CTL0633
CTL0634	Chromosome	complement(750882..752225)	631.593	-0.0157895	-1.011	0.921468	0.949967	protein_coding	CTL0634
phnP	Chromosome	complement(752238..753038)	951.574	-0.168232	-1.12368	0.19135	0.318916	protein_coding	CTL0635
artJ	Chromosome	complement(753067..753840)	1531.86	0.0772087	1.05497	0.574424	0.706608	protein_coding	CTL0636
aroG	Chromosome	complement(753909..754745)	367.81	-0.702283	-1.62708	0.000518005	0.00215835	protein_coding	CTL0637
CTL0638	Chromosome	complement(754882..755073)	2113.65	-1.72337	-3.30207	5.28325e-11	6.51359e-10	protein_coding	CTL0638
CTL0639	Chromosome	755256..755987	182.088	-0.747132	-1.67845	0.0719046	0.144451	protein_coding	CTL0639
CTL0640	Chromosome	complement(755998..757617)	129.503	-0.461407	-1.37688	0.0451366	0.0993227	protein_coding	CTL0640
CTL0641	Chromosome	complement(757632..757967)	613.456	-0.139618	-1.10161	0.553602	0.689131	protein_coding	CTL0641
CTL0642	Chromosome	complement(757964..758833)	1546.83	-0.330878	-1.25778	0.0175562	0.0460658	protein_coding	CTL0642
CTL0643	Chromosome	759120..761195	285.428	-0.585103	-1.50015	0.000115882	0.000554752	protein_coding	CTL0643
CTL0644	Chromosome	complement(761209..761556)	385.929	0.0695873	1.04942	0.813743	0.885572	protein_coding	CTL0644
CTL0645	Chromosome	761738..762964	324.011	-0.385946	-1.30672	0.0495731	0.10725	protein_coding	CTL0645
dapL	Chromosome	763072..764256	355.469	-0.318747	-1.24725	0.0642747	0.13177	protein_coding	CTL0646
CTL0647	Chromosome	764264..765271	94.0808	-0.501583	-1.41577	0.149613	0.264542	protein_coding	CTL0647
CTL0648	Chromosome	complement(765280..766410)	98.1761	-1.85786	-3.62469	0.00123073	0.00465402	protein_coding	CTL0648
proS	Chromosome	766611..768356	1228.17	0.306331	1.23656	0.00121978	0.00463207	protein_coding	CTL0649
CTL0650	Chromosome	768425..769603	1177.75	-0.0495451	-1.03494	0.633109	0.753701	protein_coding	CTL0650
grpE	Chromosome	769600..770172	1398.04	0.310875	1.24046	0.0202708	0.0511028	protein_coding	CTL0651
dnaK	Chromosome	770198..772180	4567.55	0.189756	1.14057	0.00972606	0.028382	protein_coding	CTL0652
vacB	Chromosome	772473..774557	954.811	-0.035234	-1.02472	0.707462	0.801909	protein_coding	CTL0654
CTL0655	Chromosome	774813..775577	2028.53	0.327156	1.25454	0.00274523	0.00932343	protein_coding	CTL0655
CTL0656	Chromosome	complement(776000..776986)	959.799	-0.0386202	-1.02713	0.742147	0.820555	protein_coding	CTL0656
sucB_2	Chromosome	complement(777018..778184)	753.359	0.414738	1.33306	0.0140738	0.038267	protein_coding	CTL0657
gltT	Chromosome	complement(778430..779668)	1414.2	0.518694	1.43266	7.45536e-07	5.45514e-06	protein_coding	CTL0658
CTL0659	Chromosome	complement(779665..780774)	2848.92	0.471388	1.38644	0.000175346	0.000805158	protein_coding	CTL0659
CTL0660	Chromosome	complement(780940..781749)	484.307	0.638463	1.55667	0.000962684	0.00375072	protein_coding	CTL0660
CTL0661	Chromosome	complement(781737..782564)	708.411	0.837401	1.78683	3.31232e-07	2.59225e-06	protein_coding	CTL0661
ribC	Chromosome	complement(782561..783160)	1609.49	0.620771	1.5377	0.00222862	0.00774423	protein_coding	CTL0662
CTL0663	Chromosome	783553..784017	1829.19	0.307447	1.23752	0.0149393	0.0403764	protein_coding	CTL0663
dksA	Chromosome	784031..784405	2695.21	0.0563606	1.03984	0.624568	0.749482	protein_coding	CTL0664
lspA	Chromosome	784411..784914	718.986	-0.145601	-1.10619	0.437094	0.602673	protein_coding	CTL0665
CTL0666	Chromosome	785016..786377	587.834	0.43009	1.34732	0.00170601	0.00616631	protein_coding	CTL0666
pcnB_2	Chromosome	786593..787870	563.836	0.0939535	1.06729	0.470583	0.631184	protein_coding	CTL0667
lpxB	Chromosome	787931..789754	264.219	-0.0521359	-1.0368	0.737547	0.817478	protein_coding	CTL0668
pmpA	Chromosome	789861..792788	379.164	-0.983921	-1.97783	3.0171e-06	2.0114e-05	protein_coding	CTL0669
pmpB	Chromosome	792927..798176	649.823	-0.802924	-1.74463	1.50849e-09	1.49192e-08	protein_coding	CTL0670
pmpC	Chromosome	798351..803675	4172.65	0.199995	1.14869	0.00377113	0.0122528	protein_coding	CTL0671
CTL0672	Chromosome	804228..805058	336.412	-0.762289	-1.69618	0.000336672	0.00144288	protein_coding	CTL0672
CTL0673	Chromosome	805055..805765	136.312	-0.276384	-1.21116	0.42025	0.589135	protein_coding	CTL0673
CTL0674	Chromosome	805756..806637	118.789	-0.1277	-1.09255	0.698227	0.799101	protein_coding	CTL0674
CTL0675	Chromosome	complement(806553..807560)	306.222	1.022	2.03073	3.46481e-06	2.27615e-05	protein_coding	CTL0675
rpmA	Chromosome	complement(807650..807901)	674.359	0.905879	1.87369	0.00405043	0.0130193	protein_coding	CTL0676
rplU	Chromosome	complement(807932..808255)	2289.15	0.569741	1.48426	6.18808e-05	0.000309404	protein_coding	CTL0677
CTL0678	Chromosome	808805..809506	828.48	0.0273304	1.01912	0.848731	0.908234	protein_coding	CTL0678
CTL0679	Chromosome	809691..809852	2829.41	0.167546	1.12315	0.355269	0.51822	protein_coding	CTL0679
CTL0680	Chromosome	809869..810030	1030.61	0.129673	1.09405	0.660121	0.775599	protein_coding	CTL0680
CTL0681	Chromosome	810043..810528	563.608	0.0331831	1.02327	0.862432	0.913645	protein_coding	CTL0681
CTL0682	Chromosome	810661..811770	284.687	0.147786	1.10787	0.48942	0.645862	protein_coding	CTL0682
rsbV	Chromosome	811959..812309	672.259	-1.41889	-2.6738	7.45721e-08	6.3919e-07	protein_coding	CTL0683
CTL0684	Chromosome	812487..814352	1091.99	0.184029	1.13605	0.0521568	0.111764	protein_coding	CTL0684
CTL0685	Chromosome	814549..815658	274.653	0.244661	1.18481	0.196016	0.325627	protein_coding	CTL0685
CTL0686	Chromosome	815631..816452	97.1496	-1.10941	-2.15757	0.0410153	0.0918252	protein_coding	CTL0686
ubiE	Chromosome	816388..817077	33.2458	-0.136131	-1.09895	0.833454	0.898333	protein_coding	CTL0687
CTL0688	Chromosome	complement(817103..818092)	3114.7	0.315104	1.2441	0.00810768	0.0242422	protein_coding	CTL0688
dapF	Chromosome	complement(818153..818980)	1576.82	0.289964	1.22261	0.0126004	0.0352186	protein_coding	CTL0689
clpP_2	Chromosome	complement(818949..819527)	3111.75	0.301202	1.23217	0.00267648	0.00912437	protein_coding	CTL0690
glyA	Chromosome	complement(819539..821032)	985.529	0.380487	1.30178	0.000401409	0.00168817	protein_coding	CTL0691
CTL0692	Chromosome	821396..822067	38.9085	0.442105	1.35859	0.54542	0.681775	protein_coding	CTL0692
ispF	Chromosome	822170..822706	345.48	-0.445284	-1.36158	0.0941137	0.180284	protein_coding	CTL0693
CTL0694	Chromosome	complement(822703..823755)	1039.58	0.0634053	1.04493	0.571817	0.705947	protein_coding	CTL0694
rpsJ	Chromosome	complement(823772..824089)	10177.8	0.327639	1.25496	0.000145932	0.000680513	protein_coding	CTL0695
fusA	Chromosome	complement(824097..826181)	6444.17	0.469661	1.38478	5.55435e-11	6.64812e-10	protein_coding	CTL0696
rpsG	Chromosome	complement(826223..826696)	5290.26	0.497851	1.41211	0.000660774	0.00269093	protein_coding	CTL0697
rpsL	Chromosome	complement(826746..827135)	3352.87	0.390163	1.31054	0.0046761	0.0148126	protein_coding	CTL0698
CTL0699	Chromosome	827377..827715	54.6319	-0.4491	-1.36519	0.542279	0.678827	protein_coding	CTL0699
tsp	Chromosome	827873..829822	146.026	-2.72705	-6.621	2.54696e-15	5.45777e-14	protein_coding	CTL0700
crpA	Chromosome	complement(829929..830381)	196.676	-0.386142	-1.30689	0.276905	0.42894	protein_coding	CTL0701
omcB	Chromosome	complement(830559..832220)	6614.55	-2.01354	-4.03772	3.09935e-143	2.78941e-140	protein_coding	CTL0702
omcA	Chromosome	complement(832367..832633)	3066.61	-1.89178	-3.71094	1.17405e-23	4.40269e-22	protein_coding	CTL0703
CTL0704	Chromosome	832970..833194	144.982	-5.40963	-42.5072	0.018084	0.0470393	protein_coding	CTL0704
gltX	Chromosome	complement(833191..834711)	1322.65	0.587146	1.50227	1.23751e-08	1.16016e-07	protein_coding	CTL0705
euo	Chromosome	complement(834982..835533)	744.418	-0.115823	-1.08359	0.507787	0.660796	protein_coding	CTL0706
recJ	Chromosome	complement(835937..837691)	772.004	0.180993	1.13366	0.103934	0.196101	protein_coding	CTL0707
secF	Chromosome	complement(837809..842011)	1505.12	0.808826	1.75178	2.31828e-24	9.07154e-23	protein_coding	CTL0708
CTL0709	Chromosome	complement(842431..842763)	659.648	-0.038086	-1.02675	0.857683	0.911351	protein_coding	CTL0709
uppS	Chromosome	843225..843986	694.825	0.667324	1.58812	0.000309766	0.00134681	protein_coding	CTL0710
cdsA	Chromosome	843992..844909	790.124	-0.363792	-1.2868	0.0144233	0.0390992	protein_coding	CTL0711
cmk	Chromosome	844906..845556	539.79	-0.30626	-1.2365	0.153542	0.270201	protein_coding	CTL0712
plsC	Chromosome	845553..846203	514.214	-0.317832	-1.24646	0.115676	0.214215	protein_coding	CTL0713
argS	Chromosome	846218..847909	465.554	-0.357361	-1.28108	0.00848278	0.0251135	protein_coding	CTL0714
murA	Chromosome	complement(847947..849281)	663.499	-0.329147	-1.25627	0.0640002	0.131603	protein_coding	CTL0715
tarp	Chromosome	849494..852511	431.102	-2.57722	-5.96787	5.77443e-57	8.66165e-55	protein_coding	CTL0716
CTL0717	Chromosome	complement(852563..853279)	984.604	-0.0787824	-1.05613	0.567315	0.702315	protein_coding	CTL0717
CTL0718	Chromosome	complement(853462..853965)	461.353	-1.05899	-2.08347	1.73545e-05	9.58226e-05	protein_coding	CTL0718
prfB	Chromosome	complement(853962..855069)	327.907	-0.658818	-1.57879	0.00191174	0.00680065	protein_coding	CTL0719
CTL0720	Chromosome	855389..855649	3579.35	-0.29083	-1.22334	0.0747007	0.14874	protein_coding	CTL0720
CTL0721	Chromosome	855707..856696	1052.46	-0.215077	-1.16077	0.0631261	0.130306	protein_coding	CTL0721
ispD	Chromosome	856686..857345	141.23	-0.309678	-1.23943	0.389681	0.555933	protein_coding	CTL0722
truA	Chromosome	857354..858157	65.5439	-0.505665	-1.41978	0.414687	0.584981	protein_coding	CTL0723
CTL0724	Chromosome	complement(858109..858783)	412.41	0.128249	1.09297	0.535532	0.677888	protein_coding	CTL0724
CTL0725	Chromosome	858876..859517	26.641	0.29116	1.22362	0.712612	0.806731	protein_coding	CTL0725
CTL0726	Chromosome	859811..860140	532.293	-0.376257	-1.29797	0.20002	0.330915	protein_coding	CTL0726
atoS	Chromosome	860118..861176	208.324	-0.84627	-1.79785	0.00112786	0.00430116	protein_coding	CTL0727
atoC	Chromosome	861219..862379	101.574	-1.47417	-2.77823	7.15332e-05	0.000351803	protein_coding	CTL0728
CTL0729	Chromosome	862606..863142	56.2186	-0.382621	-1.30371	0.524465	0.66953	protein_coding	CTL0729
recO	Chromosome	863112..863843	60.8911	0.900808	1.86711	0.1961	0.325627	protein_coding	CTL0730
CTL0731	Chromosome	complement(863840..864442)	406.866	0.531993	1.44593	0.0209229	0.0521623	protein_coding	CTL0731
CTL0733	Chromosome	864920..865714	465.766	0.250783	1.18985	0.190194	0.318102	protein_coding	CTL0733
CTL0734	Chromosome	865720..866034	61.3307	0.225707	1.16935	0.75186	0.829257	protein_coding	CTL0734
CTL0735	Chromosome	complement(865973..866902)	117.178	0.127238	1.0922	0.687947	0.793784	protein_coding	CTL0735
pheT	Chromosome	866990..869362	712.889	0.55003	1.46412	8.62769e-07	6.21194e-06	protein_coding	CTL0736
CTL0737	Chromosome	869359..870324	1728.64	-0.244346	-1.18456	0.0202201	0.0511028	protein_coding	CTL0737
CTL0738	Chromosome	870343..870855	193.111	-0.445927	-1.36219	0.205499	0.337498	protein_coding	CTL0738
oppC2	Chromosome	complement(870852..872588)	806.022	-0.181308	-1.13391	0.0905612	0.17528	protein_coding	CTL0739
oppB2	Chromosome	complement(872590..874005)	1098.18	-0.29912	-1.23039	0.00370536	0.0120827	protein_coding	CTL0740
oppA4	Chromosome	complement(874050..876140)	1282.34	-0.101436	-1.07284	0.400993	0.570759	protein_coding	CTL0741
CTL0742	Chromosome	complement(876746..877477)	143.535	-1.29498	-2.45373	0.00768767	0.0232178	protein_coding	CTL0742
CTL0743	Chromosome	complement(877639..878292)	890.391	-0.462721	-1.37814	0.00186625	0.00666517	protein_coding	CTL0743
CTL0744	Chromosome	878760..879125	52.6088	0.684486	1.60713	0.420147	0.589135	protein_coding	CTL0744
CTL0745	Chromosome	complement(879104..880102)	361.604	-0.472932	-1.38793	0.00897093	0.0262991	protein_coding	CTL0745
hemZ	Chromosome	complement(880259..881203)	731.073	-0.198627	-1.14761	0.138173	0.24971	protein_coding	CTL0746
fliY	Chromosome	complement(881225..882010)	1130.31	0.0935195	1.06697	0.548833	0.684141	protein_coding	CTL0747
CTL0748	Chromosome	complement(882056..882628)	402.355	0.469287	1.38443	0.0578343	0.121331	protein_coding	CTL0748
CTL0749	Chromosome	complement(882625..883359)	489.295	0.0864218	1.06173	0.659271	0.775599	protein_coding	CTL0749
glgC	Chromosome	complement(883448..884773)	251.506	-1.33261	-2.51857	1.26107e-08	1.17007e-07	protein_coding	CTL0750
CTL0751	Chromosome	884965..885216	16.1699	0.567348	1.4818	0.729961	0.81442	protein_coding	CTL0751
rho	Chromosome	complement(885226..886620)	2843.31	0.209075	1.15595	0.0116373	0.0332834	protein_coding	CTL0752
CTL0753	Chromosome	complement(886617..887225)	3777.23	0.311847	1.2413	0.000809043	0.00320766	protein_coding	CTL0753
polA	Chromosome	complement(887219..889819)	1275.67	-0.933643	-1.91009	1.6864e-07	1.36694e-06	protein_coding	CTL0754
sohB	Chromosome	complement(889836..890831)	1095.97	-1.12056	-2.17431	5.61396e-11	6.64812e-10	protein_coding	CTL0755
CTL0756	Chromosome	complement(890971..892593)	571.397	-0.336957	-1.26309	0.0862417	0.168368	protein_coding	CTL0756
pgsA_2	Chromosome	complement(892805..893311)	656.276	0.261689	1.19888	0.176889	0.300377	protein_coding	CTL0757
CTL0758	Chromosome	complement(893707..893856)	0	#N/A	#N/A	#N/A	#N/A	protein_coding	CTL0758
dnaB	Chromosome	893825..895243	784.435	0.49085	1.40527	3.24923e-05	0.000170018	protein_coding	CTL0759
gidA	Chromosome	895538..897370	1570.02	0.0540014	1.03814	0.531906	0.677108	protein_coding	CTL0760
lplA_2	Chromosome	897360..898061	100.866	0.673865	1.59534	0.290647	0.444584	protein_coding	CTL0761
ndk	Chromosome	complement(898118..898543)	5377.46	0.0264641	1.01851	0.8753	0.920292	protein_coding	CTL0762
ruvA	Chromosome	complement(898703..899305)	433.21	-0.143638	-1.10469	0.469693	0.631184	protein_coding	CTL0763
ruvC	Chromosome	complement(899325..899837)	536.546	-0.034847	-1.02445	0.854869	0.909506	protein_coding	CTL0764
CTL0765	Chromosome	complement(899945..900394)	1394.06	-0.73895	-1.66896	9.16648e-07	6.49593e-06	protein_coding	CTL0765
CTL0766	Chromosome	complement(900786..901652)	2438.46	0.0654075	1.04638	0.480942	0.643161	protein_coding	CTL0766
gapA	Chromosome	complement(901663..902667)	3492.16	0.186407	1.13793	0.0263117	0.0636573	protein_coding	CTL0767
rplQ	Chromosome	complement(902711..903136)	5589.37	0.317989	1.24659	0.0341542	0.0794284	protein_coding	CTL0768
rpoA	Chromosome	complement(903145..904278)	4927.39	0.316437	1.24525	5.30296e-05	0.000266629	protein_coding	CTL0769
rpsK	Chromosome	complement(904299..904697)	5979.35	0.310249	1.23992	0.03041	0.0716467	protein_coding	CTL0770
rpsM	Chromosome	complement(904719..905087)	6729.16	0.407116	1.32603	0.00531567	0.0165045	protein_coding	CTL0771
secY	Chromosome	complement(905143..906516)	5078.86	0.176238	1.12993	0.0194716	0.0493961	protein_coding	CTL0772
rplO	Chromosome	complement(906539..906973)	5224.66	0.306385	1.23661	0.00102836	0.00398933	protein_coding	CTL0773
rpsE	Chromosome	complement(906966..907463)	5864.23	0.191364	1.14184	0.139136	0.25065	protein_coding	CTL0774
rplR	Chromosome	complement(907478..907849)	1381.7	0.397561	1.31728	0.0279617	0.0669296	protein_coding	CTL0775
rplF	Chromosome	complement(907871..908422)	3108.43	0.231058	1.1737	0.0272686	0.0656195	protein_coding	CTL0776
rpsH	Chromosome	complement(908450..908851)	2802.73	0.201371	1.14979	0.0749679	0.148943	protein_coding	CTL0777
rplE	Chromosome	complement(908869..909411)	4549.59	0.360244	1.28364	0.0175207	0.0460658	protein_coding	CTL0778
rplX	Chromosome	complement(909413..909748)	1628.31	0.46019	1.37572	0.00279207	0.00944684	protein_coding	CTL0779
rplN	Chromosome	complement(909761..910129)	3915.02	0.496904	1.41118	0.000142453	0.000670457	protein_coding	CTL0780
rpsQ	Chromosome	complement(910146..910397)	896.516	0.548858	1.46293	0.0401475	0.0902654	protein_coding	CTL0781
rpmC	Chromosome	complement(910390..910608)	1159.49	1.09966	2.14304	1.85753e-05	0.00010132	protein_coding	CTL0782
rplP	Chromosome	complement(910610..911026)	1055.44	0.396724	1.31652	0.0255261	0.0622588	protein_coding	CTL0783
rpsC	Chromosome	complement(911059..911733)	3110.02	0.516567	1.43055	5.19467e-07	3.92874e-06	protein_coding	CTL0784
rplV	Chromosome	complement(911743..912078)	4002.26	0.382531	1.30363	0.000925638	0.00362206	protein_coding	CTL0785
rpsS	Chromosome	complement(912097..912363)	8128.65	0.53144	1.44537	4.10687e-08	3.58853e-07	protein_coding	CTL0786
rplB	Chromosome	complement(912369..913223)	5922.71	0.488295	1.40279	1.23457e-09	1.23457e-08	protein_coding	CTL0787
rplW	Chromosome	complement(913247..913582)	2179.06	0.583924	1.49892	2.96868e-05	0.000157165	protein_coding	CTL0788
rplD	Chromosome	complement(913598..914266)	4853.61	0.540808	1.45479	5.864e-06	3.665e-05	protein_coding	CTL0789
rplC	Chromosome	complement(914275..914940)	3342.91	0.30491	1.23534	0.00286356	0.00961644	protein_coding	CTL0790
CTL0791	Chromosome	complement(915375..916271)	1346.09	-0.27786	-1.2124	0.0123558	0.0347507	protein_coding	CTL0791
fmt	Chromosome	complement(916437..917387)	846.006	-0.0681839	-1.0484	0.693191	0.797352	protein_coding	CTL0792
lpxA	Chromosome	complement(917377..918219)	867.428	-0.135558	-1.09852	0.348719	0.509492	protein_coding	CTL0793
fabZ	Chromosome	complement(918231..918692)	1688.63	0.0193042	1.01347	0.908698	0.943285	protein_coding	CTL0794
lpxC	Chromosome	complement(918689..919549)	2000.49	-0.308966	-1.23882	0.00199436	0.00703893	protein_coding	CTL0795
cutE	Chromosome	complement(919649..921277)	258.819	0.215373	1.161	0.189989	0.318102	protein_coding	CTL0796
CTL0797	Chromosome	complement(921341..921823)	711.302	-0.102388	-1.07355	0.624157	0.749482	protein_coding	CTL0797
dnaQ2	Chromosome	complement(921959..922711)	1769.27	0.271362	1.20695	0.0382958	0.087036	protein_coding	CTL0798
CTL0799	Chromosome	complement(922715..923188)	1791.41	0.414613	1.33294	0.00152569	0.00560458	protein_coding	CTL0799
CTL0800	Chromosome	complement(923167..923883)	5595.1	0.5664	1.48082	1.86076e-11	2.57643e-10	protein_coding	CTL0800
trxA	Chromosome	924605..924913	1737.39	0.401051	1.32047	0.0297849	0.0705432	protein_coding	CTL0801
CTL0802	Chromosome	complement(924963..925418)	513.426	0.0988365	1.07091	0.635372	0.7544	protein_coding	CTL0802
mip	Chromosome	complement(925434..926165)	3460.63	0.158928	1.11646	0.378186	0.545461	protein_coding	CTL0803
aspS	Chromosome	complement(926303..928051)	1914.33	0.483982	1.3986	2.50021e-08	2.25019e-07	protein_coding	CTL0804
hisS	Chromosome	complement(928032..929318)	1336.76	0.493421	1.40778	1.53381e-05	8.57411e-05	protein_coding	CTL0805
uhpC	Chromosome	929754..931124	9122.9	0.159874	1.11719	0.0250167	0.0613488	protein_coding	CTL0806
dnaE	Chromosome	931138..934851	778.226	-0.308141	-1.23811	0.0131565	0.0364335	protein_coding	CTL0807
CTL0808	Chromosome	complement(935080..935949)	472.292	-2.43955	-5.42472	1.48176e-17	4.04118e-16	protein_coding	CTL0808
CTL0809	Chromosome	936101..937057	886.188	-0.134676	-1.09785	0.493069	0.649725	protein_coding	CTL0809
CTL0810	Chromosome	937082..937666	293.482	-0.219388	-1.16424	0.370371	0.537635	protein_coding	CTL0810
rsbW	Chromosome	937653..938093	495.286	-0.292671	-1.22491	0.215107	0.352634	protein_coding	CTL0811
CTL0812	Chromosome	complement(938100..938525)	257.799	-0.471312	-1.38637	0.150719	0.265975	protein_coding	CTL0812
dacC	Chromosome	938633..939946	256.936	-0.442192	-1.35867	0.0260581	0.0632137	protein_coding	CTL0813
CTL0814	Chromosome	940079..940486	226.963	-0.0452455	-1.03186	0.886159	0.929537	protein_coding	CTL0814
CTL0815	Chromosome	940483..941589	233.74	0.18975	1.14057	0.345652	0.506656	protein_coding	CTL0815
brnQ	Chromosome	941739..942974	1321.82	0.837033	1.78637	2.64322e-09	2.58576e-08	protein_coding	CTL0817
CTL0818	Chromosome	943148..946747	243.237	0.140047	1.10194	0.403752	0.572248	protein_coding	CTL0818
CTL0819	Chromosome	946926..947405	2920.84	0.289694	1.22238	0.00860916	0.0253211	protein_coding	CTL0819
lpdA	Chromosome	947614..949011	2257	-0.0115821	-1.00806	0.894759	0.935288	protein_coding	CTL0820
lipA	Chromosome	949008..949943	661.799	-0.123519	-1.08939	0.376495	0.543893	protein_coding	CTL0821
sctJ	Chromosome	950047..951024	3272.8	-0.269765	-1.20561	0.00166534	0.00604359	protein_coding	CTL0822
CTL0823	Chromosome	951025..951861	686.133	-0.342159	-1.26765	0.019484	0.0493961	protein_coding	CTL0823
sctL	Chromosome	952137..952808	963.609	-0.807651	-1.75036	1.9361e-07	1.54203e-06	protein_coding	CTL0824
sctR	Chromosome	952821..953741	498.613	-0.984785	-1.97902	2.73666e-07	2.16052e-06	protein_coding	CTL0825
sctS	Chromosome	953753..954037	139.198	-0.27236	-1.20778	0.669552	0.780566	protein_coding	CTL0826
sctT	Chromosome	954044..954913	215.782	-0.89532	-1.86002	0.000714291	0.00287606	protein_coding	CTL0827
CTL0828	Chromosome	complement(954992..955435)	21854.1	-1.50613	-2.84048	4.24379e-84	1.27314e-81	protein_coding	CTL0828
CTL0829	Chromosome	complement(955525..956517)	248.432	-0.263539	-1.20042	0.201791	0.332622	protein_coding	CTL0829
CTL0830	Chromosome	complement(956523..957047)	223.018	-0.623609	-1.54073	0.0446373	0.0984645	protein_coding	CTL0830
CTL0831	Chromosome	complement(957032..957487)	451.529	-0.229663	-1.17256	0.338938	0.500893	protein_coding	CTL0831
gspG	Chromosome	complement(957471..957800)	514.125	0.110197	1.07938	0.664341	0.777909	protein_coding	CTL0832
gspF	Chromosome	complement(957862..959037)	201.858	0.240331	1.18126	0.307854	0.466446	protein_coding	CTL0833
gspE	Chromosome	complement(959049..960554)	386.451	0.0417167	1.02934	0.765966	0.84055	protein_coding	CTL0834
gspD	Chromosome	complement(960538..962820)	421.578	0.20727	1.1545	0.0824892	0.162097	protein_coding	CTL0835
CTL0836	Chromosome	complement(962821..964050)	307.805	-0.119245	-1.08617	0.510322	0.661801	protein_coding	CTL0836
pepP	Chromosome	complement(964179..965249)	296.344	-0.579329	-1.49415	0.00303689	0.0100856	protein_coding	CTL0837
mutL	Chromosome	complement(965260..966990)	223.204	-0.628714	-1.54619	0.00186224	0.00666517	protein_coding	CTL0838
scc2	Chromosome	967270..967968	436.863	-2.89556	-7.44133	2.92601e-17	7.74533e-16	protein_coding	CTL0839
CTL0840	Chromosome	967985..968344	286.585	-2.67687	-6.39466	0.000414477	0.00173502	protein_coding	CTL0840
copB	Chromosome	968381..969844	373.342	-2.36345	-5.146	9.27695e-23	3.3397e-21	protein_coding	CTL0841
copD	Chromosome	969875..971194	249.842	-2.19287	-4.57214	2.16041e-12	3.41117e-11	protein_coding	CTL0842
CTL0843	Chromosome	complement(971272..972255)	193.73	-0.098044	-1.07032	0.665431	0.777909	protein_coding	CTL0843
thrS	Chromosome	972560..974467	792.642	-0.174958	-1.12893	0.0941484	0.180284	protein_coding	CTL0844
minD	Chromosome	974919..975686	960.713	-0.215208	-1.16087	0.0997468	0.188994	protein_coding	CTL0845
gp6D	Chromosome	975691..976482	770.702	0.196231	1.1457	0.16362	0.282103	protein_coding	CTL0846
CTL0847	Chromosome	976448..976999	3075.67	-0.395686	-1.31557	0.000143031	0.000670457	protein_coding	CTL0847
trpS	Chromosome	977178..978218	2179.57	-0.351975	-1.27631	0.000165068	0.000761853	protein_coding	CTL0848
uvrB	Chromosome	978243..980249	386.942	-0.544552	-1.45857	4.85656e-05	0.000245557	protein_coding	CTL0849
eno	Chromosome	980411..981685	1426.71	0.119212	1.08614	0.221626	0.360893	protein_coding	CTL0850
rbsU	Chromosome	981813..983765	91.4963	-0.965739	-1.95306	0.00071582	0.00287606	protein_coding	CTL0851
CTL0852	Chromosome	983890..985698	67.5287	-1.06845	-2.09718	0.00156692	0.00570942	protein_coding	CTL0852
CTL0853	Chromosome	complement(985713..988577)	256.203	-1.09369	-2.13419	2.97368e-13	5.04965e-12	protein_coding	CTL0853
sdhB	Chromosome	complement(988674..989372)	104.508	-1.03922	-2.05511	0.145733	0.258698	protein_coding	CTL0854
sdhA	Chromosome	complement(989451..991331)	125.869	0.37369	1.29566	0.114507	0.212487	protein_coding	CTL0855
CTL0858	Chromosome	complement(992336..993127)	358.006	0.448591	1.36471	0.0273989	0.0657574	protein_coding	CTL0858
dsdD	Chromosome	complement(993212..995290)	277.909	-0.456038	-1.37177	0.00218744	0.00763284	protein_coding	CTL0859
exbB	Chromosome	995443..996141	434.067	0.142471	1.10379	0.493945	0.649928	protein_coding	CTL0860
CTL0861	Chromosome	996138..996545	73.394	-0.270758	-1.20644	0.629845	0.752642	protein_coding	CTL0861
CTL0861A	Chromosome	996548..997255	29.0875	0.342043	1.26755	0.67553	0.784487	protein_coding	CTL0861A
tolB	Chromosome	997255..998550	922.351	0.571994	1.48658	9.88947e-07	6.95354e-06	protein_coding	CTL0862
pal	Chromosome	998547..999113	1656.87	-0.241835	-1.1825	0.134138	0.243888	protein_coding	CTL0863
CTL0864	Chromosome	999103..999705	738.466	-0.0823114	-1.05871	0.599297	0.729523	protein_coding	CTL0864
CTL0865	Chromosome	999776..1000168	128.378	-0.635259	-1.55322	0.3233	0.482794	protein_coding	CTL0865
ahpC	Chromosome	complement(1000165..1000752)	5077.7	0.545065	1.45909	9.8094e-05	0.00047211	protein_coding	CTL0866
groEL2	Chromosome	complement(1000960..1002561)	333.348	-0.440777	-1.35734	0.00487046	0.015251	protein_coding	CTL0867
CTL0868	Chromosome	complement(1002641..1003867)	475.004	-0.306587	-1.23678	0.0345224	0.0797624	protein_coding	CTL0868
CTL0869	Chromosome	1004063..1004692	635.243	0.213749	1.1597	0.257551	0.408517	protein_coding	CTL0869
CTL0870	Chromosome	complement(1004666..1004905)	323.007	-0.551425	-1.46553	0.285317	0.438424	protein_coding	CTL0870
ung	Chromosome	complement(1004890..1005579)	174.915	-0.243969	-1.18425	0.558665	0.693998	protein_coding	CTL0871
uvrD	Chromosome	1005660..1007564	1348.02	0.133385	1.09686	0.446845	0.610259	protein_coding	CTL0872
rpoN	Chromosome	1007568..1008878	68.4059	-0.239622	-1.18068	0.508813	0.660796	protein_coding	CTL0873
CTL0874	Chromosome	complement(1008986..1009681)	2476.35	-0.0226193	-1.0158	0.841913	0.905676	protein_coding	CTL0874
CTL0875	Chromosome	complement(1009678..1010409)	1624.51	0.204078	1.15195	0.103281	0.195278	protein_coding	CTL0875
folA	Chromosome	complement(1010381..1010860)	1163.03	0.00506353	1.00352	0.971506	0.983527	protein_coding	CTL0876
folP	Chromosome	complement(1010857..1012209)	3421.96	0.10663	1.07671	0.179887	0.304321	protein_coding	CTL0877
folX	Chromosome	complement(1012206..1012580)	1476.7	0.312121	1.24153	0.0364688	0.0835483	protein_coding	CTL0878
rpoD	Chromosome	complement(1012599..1014314)	1506.35	0.479947	1.39469	0.00107688	0.00412421	protein_coding	CTL0879
CTL0880	Chromosome	complement(1014463..1015752)	342.452	-0.215229	-1.16089	0.271584	0.42435	protein_coding	CTL0880
rpsT	Chromosome	1016201..1016497	1421.94	-0.0262891	-1.01839	0.889506	0.931962	protein_coding	CTL0881
CTL0882	Chromosome	1016730..1017530	740.25	-0.227928	-1.17115	0.109444	0.204356	protein_coding	CTL0882
CTL0883	Chromosome	complement(1017586..1020213)	348.303	-1.72309	-3.30143	2.2521e-25	1.01345e-23	protein_coding	CTL0883
CTL0884	Chromosome	1020329..1022845	833.245	-0.985585	-1.98012	7.76429e-18	2.18371e-16	protein_coding	CTL0884
CTL0885	Chromosome	complement(1022909..1025407)	1035.2	-1.11005	-2.15853	7.02456e-28	3.95132e-26	protein_coding	CTL0885
CTL0886	Chromosome	complement(1025635..1027590)	355.25	-1.84865	-3.60164	3.52589e-25	1.5111e-23	protein_coding	CTL0886
CTL0887	Chromosome	complement(1027698..1028999)	7232.94	-0.619661	-1.53651	6.70369e-17	1.63063e-15	protein_coding	CTL0887
mviN	Chromosome	complement(1029243..1030826)	1025.75	0.207652	1.15481	0.0397664	0.0899241	protein_coding	CTL0888
nfo	Chromosome	1031026..1031892	820.514	-0.275879	-1.21073	0.043246	0.0958655	protein_coding	CTL0889
rpsD	Chromosome	complement(1031988..1032617)	3357.5	0.200486	1.14909	0.0342599	0.0794688	protein_coding	CTL0890
CTL0891	Chromosome	1033001..1033984	2039.19	0.76669	1.70136	2.07345e-13	3.65904e-12	protein_coding	CTL0891
ispA	Chromosome	complement(1034057..1034932)	481.502	-0.231901	-1.17438	0.157835	0.275828	protein_coding	CTL0892
glmU	Chromosome	complement(1034988..1035605)	778.415	-0.370685	-1.29297	0.0471647	0.10278	protein_coding	CTL0893
CTL0894	Chromosome	complement(1035658..1036341)	1024.27	-1.55096	-2.93012	1.96396e-20	5.89187e-19	protein_coding	CTL0894
CTL0895	Chromosome	1036521..1036775	1493.76	-0.171009	-1.12585	0.451157	0.613355	protein_coding	CTL0895
CTL0897	Chromosome	complement(1036956..1038545)	704.223	-0.00924748	-1.00643	0.941735	0.962045	protein_coding	CTL0897
